# Supplementary material for: Single-Cell RNA Sequencing Unravels Upregulation of Immune Cell Crosstalk in Relapsed Pediatric Ependymoma
Source: Front Immunol. 2022 Jun 30;13:903246. doi: 10.3389/fimmu.2022.903246 (PMC9281506; doi:10.3389/fimmu.2022.903246)
Supplement: Supplementary Table 3 — Differentially expressed genes between subclones of the sample GTE009. Differentially expressed genes calculated from subclone 1 compared to the subclone 2 of the sample GTE009. [file Table_3.xlsx]

## Sheet: Subclone_DEG_Enrichment_Summary
	Subclone_num	Enrichment	Description	Gene	Chromosome_position	CNV_Ttest_Difference	CNV_FC(%)	p_Value	Adjusted_p_Value
1	1	GO	microtubule bundle formation	CCDC114	Chromosom_19_start_from_48799714	Wilcox.test	-1.16	4.25778e-133	1.84532e-129
2	1	GO	microtubule bundle formation	HYDIN	Chromosom_16_start_from_70841281	Wilcox.test	0.27	1.04324e-20	1.70362e-17
3	1	GO	microtubule bundle formation	MAP2	Chromosom_2_start_from_210288782	Wilcox.test	0.1	0.0213346	1
4	1	GO	microtubule bundle formation	DNAH7	Chromosom_2_start_from_196602427	Wilcox.test	0.38	1.62506e-46	3.95377e-43
5	1	GO	microtubule bundle formation	RSPH4A	Chromosom_6_start_from_116937642	Wilcox.test	0.63	1.63069e-71	5.32094e-68
6	1	GO	microtubule bundle formation	NCKAP5	Chromosom_2_start_from_133429374	Wilcox.test	0.21	9.40251e-21	1.53825e-17
7	1	GO	microtubule bundle formation	CCDC39	Chromosom_3_start_from_180320646	Wilcox.test	0.3	1.05664e-20	1.71703e-17
8	1	GO	microtubule bundle formation	SPAG17	Chromosom_1_start_from_118496484	Wilcox.test	0.95	3.9051e-70	1.23636e-66
9	1	GO	microtubule bundle formation	IQCG	Chromosom_3_start_from_197615946	Wilcox.test	0.43	2.17147e-11	2.18016e-08
10	1	GO	microtubule bundle formation	NAV1	Chromosom_1_start_from_201592411	Wilcox.test	0.54	1.37348e-71	4.48304e-68
11	1	GO	microtubule bundle formation	DNAAF1	Chromosom_16_start_from_84178865	No	NA	NA	NA
12	1	GO	microtubule bundle formation	SPAG1	Chromosom_8_start_from_101170134	Wilcox.test	0.62	6.24418e-19	9.35379e-16
13	1	GO	microtubule bundle formation	CCDC40	Chromosom_17_start_from_78010435	Wilcox.test	-0.52	8.35734e-79	2.83147e-75
14	1	GO	microtubule bundle formation	RSPH1	Chromosom_21_start_from_43892596	Wilcox.test	-0.09	0.000107744	0.0482694
15	1	GO	cilium assembly	RFX3	Chromosom_9_start_from_3218297	Wilcox.test	0.9	9.14306e-57	2.43937e-53
16	1	GO	cilium assembly	CCDC114	Chromosom_19_start_from_48799714	Wilcox.test	-1.16	4.25778e-133	1.84532e-129
17	1	GO	cilium assembly	HYDIN	Chromosom_16_start_from_70841281	Wilcox.test	0.27	1.04324e-20	1.70362e-17
18	1	GO	cilium assembly	WDR60	Chromosom_7_start_from_158649269	Wilcox.test	0.59	4.69647e-11	4.40999e-08
19	1	GO	cilium assembly	INTU	Chromosom_4_start_from_128544426	Wilcox.test	0.53	4.67666e-41	1.07189e-37
20	1	GO	cilium assembly	ODF2L	Chromosom_1_start_from_86814344	Wilcox.test	2.09	1.30171e-152	5.83688e-149
21	1	GO	cilium assembly	RPGR	Chromosom_X_start_from_38128416	Wilcox.test	NaN	1.30171e-152	5.83688e-149
22	1	GO	cilium assembly	AKAP9	Chromosom_7_start_from_91570181	Wilcox.test	0.34	6.9603e-27	1.33707e-23
23	1	GO	cilium assembly	DNAH7	Chromosom_2_start_from_196602427	Wilcox.test	0.38	1.62506e-46	3.95377e-43
24	1	GO	cilium assembly	RSPH4A	Chromosom_6_start_from_116937642	Wilcox.test	0.63	1.63069e-71	5.32094e-68
25	1	GO	cilium assembly	EXOC5	Chromosom_14_start_from_57670518	Wilcox.test	0.49	2.41892e-53	6.28437e-50
26	1	GO	cilium assembly	NPHP1	Chromosom_2_start_from_110879888	Wilcox.test	0.63	7.22523e-42	1.6712e-38
27	1	GO	cilium assembly	DYNC2H1	Chromosom_11_start_from_102980160	Wilcox.test	1.97	3.44142e-179	1.56378e-175
28	1	GO	cilium assembly	CCDC39	Chromosom_3_start_from_180320646	Wilcox.test	0.3	1.05664e-20	1.71703e-17
29	1	GO	cilium assembly	SPAG17	Chromosom_1_start_from_118496484	Wilcox.test	0.95	3.9051e-70	1.23636e-66
30	1	GO	cilium assembly	IQCG	Chromosom_3_start_from_197615946	Wilcox.test	0.43	2.17147e-11	2.18016e-08
31	1	GO	cilium assembly	DNAAF1	Chromosom_16_start_from_84178865	No	NA	NA	NA
32	1	GO	cilium assembly	SPAG1	Chromosom_8_start_from_101170134	Wilcox.test	0.62	6.24418e-19	9.35379e-16
33	1	GO	cilium assembly	CCDC40	Chromosom_17_start_from_78010435	Wilcox.test	-0.52	8.35734e-79	2.83147e-75
34	1	GO	cilium assembly	TMEM67	Chromosom_8_start_from_94767072	Wilcox.test	0.26	2.10228e-20	3.30058e-17
35	1	GO	cilium assembly	RSPH1	Chromosom_21_start_from_43892596	Wilcox.test	-0.09	0.000107744	0.0482694
36	1	GO	cilium assembly	TRIP11	Chromosom_14_start_from_92432335	Wilcox.test	0.57	3.82002e-12	4.24404e-09
37	1	GO	cilium assembly	DYNLRB2	Chromosom_16_start_from_80574631	Wilcox.test	0.17	0.00211328	0.486054
38	1	GO	axoneme assembly	CCDC114	Chromosom_19_start_from_48799714	Wilcox.test	-1.16	4.25778e-133	1.84532e-129
39	1	GO	axoneme assembly	HYDIN	Chromosom_16_start_from_70841281	Wilcox.test	0.27	1.04324e-20	1.70362e-17
40	1	GO	axoneme assembly	DNAH7	Chromosom_2_start_from_196602427	Wilcox.test	0.38	1.62506e-46	3.95377e-43
41	1	GO	axoneme assembly	RSPH4A	Chromosom_6_start_from_116937642	Wilcox.test	0.63	1.63069e-71	5.32094e-68
42	1	GO	axoneme assembly	CCDC39	Chromosom_3_start_from_180320646	Wilcox.test	0.3	1.05664e-20	1.71703e-17
43	1	GO	axoneme assembly	SPAG17	Chromosom_1_start_from_118496484	Wilcox.test	0.95	3.9051e-70	1.23636e-66
44	1	GO	axoneme assembly	IQCG	Chromosom_3_start_from_197615946	Wilcox.test	0.43	2.17147e-11	2.18016e-08
45	1	GO	axoneme assembly	DNAAF1	Chromosom_16_start_from_84178865	No	NA	NA	NA
46	1	GO	axoneme assembly	SPAG1	Chromosom_8_start_from_101170134	Wilcox.test	0.62	6.24418e-19	9.35379e-16
47	1	GO	axoneme assembly	CCDC40	Chromosom_17_start_from_78010435	Wilcox.test	-0.52	8.35734e-79	2.83147e-75
48	1	GO	axoneme assembly	RSPH1	Chromosom_21_start_from_43892596	Wilcox.test	-0.09	0.000107744	0.0482694
49	1	GO	cilium organization	RFX3	Chromosom_9_start_from_3218297	Wilcox.test	0.9	9.14306e-57	2.43937e-53
50	1	GO	cilium organization	CCDC114	Chromosom_19_start_from_48799714	Wilcox.test	-1.16	4.25778e-133	1.84532e-129
51	1	GO	cilium organization	HYDIN	Chromosom_16_start_from_70841281	Wilcox.test	0.27	1.04324e-20	1.70362e-17
52	1	GO	cilium organization	WDR60	Chromosom_7_start_from_158649269	Wilcox.test	0.59	4.69647e-11	4.40999e-08
53	1	GO	cilium organization	INTU	Chromosom_4_start_from_128544426	Wilcox.test	0.53	4.67666e-41	1.07189e-37
54	1	GO	cilium organization	ODF2L	Chromosom_1_start_from_86814344	Wilcox.test	2.09	1.30171e-152	5.83688e-149
55	1	GO	cilium organization	RPGR	Chromosom_X_start_from_38128416	Wilcox.test	NaN	1.30171e-152	5.83688e-149
56	1	GO	cilium organization	AKAP9	Chromosom_7_start_from_91570181	Wilcox.test	0.34	6.9603e-27	1.33707e-23
57	1	GO	cilium organization	DNAH7	Chromosom_2_start_from_196602427	Wilcox.test	0.38	1.62506e-46	3.95377e-43
58	1	GO	cilium organization	RSPH4A	Chromosom_6_start_from_116937642	Wilcox.test	0.63	1.63069e-71	5.32094e-68
59	1	GO	cilium organization	EXOC5	Chromosom_14_start_from_57670518	Wilcox.test	0.49	2.41892e-53	6.28437e-50
60	1	GO	cilium organization	NPHP1	Chromosom_2_start_from_110879888	Wilcox.test	0.63	7.22523e-42	1.6712e-38
61	1	GO	cilium organization	DYNC2H1	Chromosom_11_start_from_102980160	Wilcox.test	1.97	3.44142e-179	1.56378e-175
62	1	GO	cilium organization	CCDC39	Chromosom_3_start_from_180320646	Wilcox.test	0.3	1.05664e-20	1.71703e-17
63	1	GO	cilium organization	SPAG17	Chromosom_1_start_from_118496484	Wilcox.test	0.95	3.9051e-70	1.23636e-66
64	1	GO	cilium organization	IQCG	Chromosom_3_start_from_197615946	Wilcox.test	0.43	2.17147e-11	2.18016e-08
65	1	GO	cilium organization	DNAAF1	Chromosom_16_start_from_84178865	No	NA	NA	NA
66	1	GO	cilium organization	SPAG1	Chromosom_8_start_from_101170134	Wilcox.test	0.62	6.24418e-19	9.35379e-16
67	1	GO	cilium organization	CCDC40	Chromosom_17_start_from_78010435	Wilcox.test	-0.52	8.35734e-79	2.83147e-75
68	1	GO	cilium organization	TMEM67	Chromosom_8_start_from_94767072	Wilcox.test	0.26	2.10228e-20	3.30058e-17
69	1	GO	cilium organization	RSPH1	Chromosom_21_start_from_43892596	Wilcox.test	-0.09	0.000107744	0.0482694
70	1	GO	cilium organization	TRIP11	Chromosom_14_start_from_92432335	Wilcox.test	0.57	3.82002e-12	4.24404e-09
71	1	GO	cilium organization	DYNLRB2	Chromosom_16_start_from_80574631	Wilcox.test	0.17	0.00211328	0.486054
72	1	GO	microtubule-based movement	AQP4	Chromosom_18_start_from_24432002	Wilcox.test	1.11	2.48013e-100	9.31288e-97
73	1	GO	microtubule-based movement	RFX3	Chromosom_9_start_from_3218297	Wilcox.test	0.9	9.14306e-57	2.43937e-53
74	1	GO	microtubule-based movement	DST	Chromosom_6_start_from_56322785	Wilcox.test	0.67	7.23725e-116	2.90069e-112
75	1	GO	microtubule-based movement	CCDC114	Chromosom_19_start_from_48799714	Wilcox.test	-1.16	4.25778e-133	1.84532e-129
76	1	GO	microtubule-based movement	HYDIN	Chromosom_16_start_from_70841281	Wilcox.test	0.27	1.04324e-20	1.70362e-17
77	1	GO	microtubule-based movement	KIF1B	Chromosom_1_start_from_10270863	Wilcox.test	-0.21	3.00113e-19	4.58873e-16
78	1	GO	microtubule-based movement	WDR60	Chromosom_7_start_from_158649269	Wilcox.test	0.59	4.69647e-11	4.40999e-08
79	1	GO	microtubule-based movement	MAP2	Chromosom_2_start_from_210288782	Wilcox.test	0.1	0.0213346	1
80	1	GO	microtubule-based movement	RPGR	Chromosom_X_start_from_38128416	Wilcox.test	NaN	0.0213346	1
81	1	GO	microtubule-based movement	DNAH7	Chromosom_2_start_from_196602427	Wilcox.test	0.38	1.62506e-46	3.95377e-43
82	1	GO	microtubule-based movement	RSPH4A	Chromosom_6_start_from_116937642	Wilcox.test	0.63	1.63069e-71	5.32094e-68
83	1	GO	microtubule-based movement	ARHGAP21	Chromosom_10_start_from_24872538	Wilcox.test	1.95	2.95703e-123	1.21031e-119
84	1	GO	microtubule-based movement	DYNC2H1	Chromosom_11_start_from_102980160	Wilcox.test	1.97	3.44142e-179	1.56378e-175
85	1	GO	microtubule-based movement	CCDC39	Chromosom_3_start_from_180320646	Wilcox.test	0.3	1.05664e-20	1.71703e-17
86	1	GO	microtubule-based movement	SPAG17	Chromosom_1_start_from_118496484	Wilcox.test	0.95	3.9051e-70	1.23636e-66
87	1	GO	microtubule-based movement	DNAAF1	Chromosom_16_start_from_84178865	No	NA	NA	NA
88	1	GO	microtubule-based movement	CCDC40	Chromosom_17_start_from_78010435	Wilcox.test	-0.52	8.35734e-79	2.83147e-75
89	1	GO	microtubule-based movement	TRIP11	Chromosom_14_start_from_92432335	Wilcox.test	0.57	3.82002e-12	4.24404e-09
90	1	GO	microtubule-based movement	DYNLRB2	Chromosom_16_start_from_80574631	Wilcox.test	0.17	0.00211328	0.486054
91	1	GO	microtubule-based movement	ROPN1L	Chromosom_5_start_from_10441636	Wilcox.test	0.58	1.63689e-49	4.10369e-46
92	1	GO	cilium movement	AQP4	Chromosom_18_start_from_24432002	Wilcox.test	1.11	2.48013e-100	9.31288e-97
93	1	GO	cilium movement	RFX3	Chromosom_9_start_from_3218297	Wilcox.test	0.9	9.14306e-57	2.43937e-53
94	1	GO	cilium movement	CCDC114	Chromosom_19_start_from_48799714	Wilcox.test	-1.16	4.25778e-133	1.84532e-129
95	1	GO	cilium movement	HYDIN	Chromosom_16_start_from_70841281	Wilcox.test	0.27	1.04324e-20	1.70362e-17
96	1	GO	cilium movement	DNAH7	Chromosom_2_start_from_196602427	Wilcox.test	0.38	1.62506e-46	3.95377e-43
97	1	GO	cilium movement	RSPH4A	Chromosom_6_start_from_116937642	Wilcox.test	0.63	1.63069e-71	5.32094e-68
98	1	GO	cilium movement	CCDC39	Chromosom_3_start_from_180320646	Wilcox.test	0.3	1.05664e-20	1.71703e-17
99	1	GO	cilium movement	SPAG17	Chromosom_1_start_from_118496484	Wilcox.test	0.95	3.9051e-70	1.23636e-66
100	1	GO	cilium movement	DNAAF1	Chromosom_16_start_from_84178865	No	NA	NA	NA
101	1	GO	cilium movement	CCDC40	Chromosom_17_start_from_78010435	Wilcox.test	-0.52	8.35734e-79	2.83147e-75
102	1	GO	cilium movement	ROPN1L	Chromosom_5_start_from_10441636	Wilcox.test	0.58	1.63689e-49	4.10369e-46
103	1	GO	microtubule-based transport	AQP4	Chromosom_18_start_from_24432002	Wilcox.test	1.11	2.48013e-100	9.31288e-97
104	1	GO	microtubule-based transport	RFX3	Chromosom_9_start_from_3218297	Wilcox.test	0.9	9.14306e-57	2.43937e-53
105	1	GO	microtubule-based transport	DST	Chromosom_6_start_from_56322785	Wilcox.test	0.67	7.23725e-116	2.90069e-112
106	1	GO	microtubule-based transport	KIF1B	Chromosom_1_start_from_10270863	Wilcox.test	-0.21	3.00113e-19	4.58873e-16
107	1	GO	microtubule-based transport	WDR60	Chromosom_7_start_from_158649269	Wilcox.test	0.59	4.69647e-11	4.40999e-08
108	1	GO	microtubule-based transport	MAP2	Chromosom_2_start_from_210288782	Wilcox.test	0.1	0.0213346	1
109	1	GO	microtubule-based transport	RPGR	Chromosom_X_start_from_38128416	Wilcox.test	NaN	0.0213346	1
110	1	GO	microtubule-based transport	ARHGAP21	Chromosom_10_start_from_24872538	Wilcox.test	1.95	2.95703e-123	1.21031e-119
111	1	GO	microtubule-based transport	DYNC2H1	Chromosom_11_start_from_102980160	Wilcox.test	1.97	3.44142e-179	1.56378e-175
112	1	GO	microtubule-based transport	CCDC39	Chromosom_3_start_from_180320646	Wilcox.test	0.3	1.05664e-20	1.71703e-17
113	1	GO	microtubule-based transport	SPAG17	Chromosom_1_start_from_118496484	Wilcox.test	0.95	3.9051e-70	1.23636e-66
114	1	GO	microtubule-based transport	DNAAF1	Chromosom_16_start_from_84178865	No	NA	NA	NA
115	1	GO	microtubule-based transport	CCDC40	Chromosom_17_start_from_78010435	Wilcox.test	-0.52	8.35734e-79	2.83147e-75
116	1	GO	microtubule-based transport	TRIP11	Chromosom_14_start_from_92432335	Wilcox.test	0.57	3.82002e-12	4.24404e-09
117	1	GO	microtubule-based transport	DYNLRB2	Chromosom_16_start_from_80574631	Wilcox.test	0.17	0.00211328	0.486054
118	1	GO	microtubule-based transport	ROPN1L	Chromosom_5_start_from_10441636	Wilcox.test	0.58	1.63689e-49	4.10369e-46
119	1	GO	epithelial cilium movement involved in extracellular fluid movement	AQP4	Chromosom_18_start_from_24432002	Wilcox.test	1.11	2.48013e-100	9.31288e-97
120	1	GO	epithelial cilium movement involved in extracellular fluid movement	RFX3	Chromosom_9_start_from_3218297	Wilcox.test	0.9	9.14306e-57	2.43937e-53
121	1	GO	epithelial cilium movement involved in extracellular fluid movement	CCDC39	Chromosom_3_start_from_180320646	Wilcox.test	0.3	1.05664e-20	1.71703e-17
122	1	GO	epithelial cilium movement involved in extracellular fluid movement	SPAG17	Chromosom_1_start_from_118496484	Wilcox.test	0.95	3.9051e-70	1.23636e-66
123	1	GO	epithelial cilium movement involved in extracellular fluid movement	DNAAF1	Chromosom_16_start_from_84178865	No	NA	NA	NA
124	1	GO	epithelial cilium movement involved in extracellular fluid movement	CCDC40	Chromosom_17_start_from_78010435	Wilcox.test	-0.52	8.35734e-79	2.83147e-75
125	1	GO	epithelial cilium movement involved in extracellular fluid movement	ROPN1L	Chromosom_5_start_from_10441636	Wilcox.test	0.58	1.63689e-49	4.10369e-46
126	1	GO	pancreas development	RFX3	Chromosom_9_start_from_3218297	Wilcox.test	0.9	9.14306e-57	2.43937e-53
127	1	GO	pancreas development	WNT5A	Chromosom_3_start_from_55499743	No	NA	NA	NA
128	1	GO	pancreas development	SOX9	Chromosom_17_start_from_70117161	Wilcox.test	0.24	3.86113e-05	0.0224718
129	1	GO	pancreas development	WLS	Chromosom_1_start_from_68564142	Wilcox.test	1.06	2.75856e-151	1.23556e-147
130	1	GO	pancreas development	CCDC39	Chromosom_3_start_from_180320646	Wilcox.test	0.3	1.05664e-20	1.71703e-17
131	1	GO	pancreas development	CTNNB1	Chromosom_3_start_from_41236328	Wilcox.test	0.15	0.000340406	0.14263
132	1	GO	pancreas development	DNAAF1	Chromosom_16_start_from_84178865	No	NA	NA	NA
133	1	GO	pancreas development	CCDC40	Chromosom_17_start_from_78010435	Wilcox.test	-0.52	8.35734e-79	2.83147e-75
134	1	GO	pancreas development	ANXA1	Chromosom_9_start_from_75766673	Wilcox.test	1.69	4.94288e-97	1.78784e-93
135	1	GO	pancreas development	TCF7L2	Chromosom_10_start_from_114710009	Wilcox.test	0.61	9.35171e-38	1.96666e-34
136	1	GO	extracellular transport	AQP4	Chromosom_18_start_from_24432002	Wilcox.test	1.11	2.48013e-100	9.31288e-97
137	1	GO	extracellular transport	RFX3	Chromosom_9_start_from_3218297	Wilcox.test	0.9	9.14306e-57	2.43937e-53
138	1	GO	extracellular transport	CCDC39	Chromosom_3_start_from_180320646	Wilcox.test	0.3	1.05664e-20	1.71703e-17
139	1	GO	extracellular transport	SPAG17	Chromosom_1_start_from_118496484	Wilcox.test	0.95	3.9051e-70	1.23636e-66
140	1	GO	extracellular transport	DNAAF1	Chromosom_16_start_from_84178865	No	NA	NA	NA
141	1	GO	extracellular transport	CCDC40	Chromosom_17_start_from_78010435	Wilcox.test	-0.52	8.35734e-79	2.83147e-75
142	1	GO	extracellular transport	ROPN1L	Chromosom_5_start_from_10441636	Wilcox.test	0.58	1.63689e-49	4.10369e-46
143	1	GO	chondrocyte differentiation	COL6A1	Chromosom_21_start_from_47401651	Wilcox.test	0.74	1.73818e-15	2.39869e-12
144	1	GO	chondrocyte differentiation	SOX9	Chromosom_17_start_from_70117161	Wilcox.test	0.24	3.86113e-05	0.0224718
145	1	GO	chondrocyte differentiation	SOX5	Chromosom_12_start_from_23682440	Wilcox.test	0.89	6.36631e-121	2.58982e-117
146	1	GO	chondrocyte differentiation	NFIB	Chromosom_9_start_from_14081842	Wilcox.test	0.41	1.20563e-28	2.39678e-25
147	1	GO	chondrocyte differentiation	COL6A2	Chromosom_21_start_from_47518011	Wilcox.test	0.82	1.02353e-18	1.52198e-15
148	1	GO	chondrocyte differentiation	TRPS1	Chromosom_8_start_from_116420724	Wilcox.test	0.58	7.16885e-30	1.44882e-26
149	1	GO	chondrocyte differentiation	CTNNB1	Chromosom_3_start_from_41236328	Wilcox.test	0.15	0.000340406	0.14263
150	1	GO	chondrocyte differentiation	TGFBI	Chromosom_5_start_from_135364584	No	NA	NA	NA
151	1	GO	chondrocyte differentiation	BMPR1B	Chromosom_4_start_from_95679119	Wilcox.test	0.29	2.31252e-18	3.39016e-15
152	1	GO	chondrocyte differentiation	COL6A3	Chromosom_2_start_from_238232646	Wilcox.test	-0.19	4.39471e-11	4.21892e-08
153	1	GO	chondrocyte differentiation	TRIP11	Chromosom_14_start_from_92432335	Wilcox.test	0.57	3.82002e-12	4.24404e-09
154	1	GO	cartilage development	COL6A1	Chromosom_21_start_from_47401651	Wilcox.test	0.74	1.73818e-15	2.39869e-12
155	1	GO	cartilage development	WNT5A	Chromosom_3_start_from_55499743	No	NA	NA	NA
156	1	GO	cartilage development	SOX9	Chromosom_17_start_from_70117161	Wilcox.test	0.24	3.86113e-05	0.0224718
157	1	GO	cartilage development	ITGB8	Chromosom_7_start_from_20370325	Wilcox.test	0.15	2.89203e-07	0.000227024
158	1	GO	cartilage development	SOX5	Chromosom_12_start_from_23682440	Wilcox.test	0.89	6.36631e-121	2.58982e-117
159	1	GO	cartilage development	NFIB	Chromosom_9_start_from_14081842	Wilcox.test	0.41	1.20563e-28	2.39678e-25
160	1	GO	cartilage development	COL6A2	Chromosom_21_start_from_47518011	Wilcox.test	0.82	1.02353e-18	1.52198e-15
161	1	GO	cartilage development	TRPS1	Chromosom_8_start_from_116420724	Wilcox.test	0.58	7.16885e-30	1.44882e-26
162	1	GO	cartilage development	CTNNB1	Chromosom_3_start_from_41236328	Wilcox.test	0.15	0.000340406	0.14263
163	1	GO	cartilage development	TGFBI	Chromosom_5_start_from_135364584	No	NA	NA	NA
164	1	GO	cartilage development	BMPR1B	Chromosom_4_start_from_95679119	Wilcox.test	0.29	2.31252e-18	3.39016e-15
165	1	GO	cartilage development	COL6A3	Chromosom_2_start_from_238232646	Wilcox.test	-0.19	4.39471e-11	4.21892e-08
166	1	GO	cartilage development	TRIP11	Chromosom_14_start_from_92432335	Wilcox.test	0.57	3.82002e-12	4.24404e-09
167	1	GO	axonemal dynein complex assembly	CCDC114	Chromosom_19_start_from_48799714	Wilcox.test	-1.16	4.25778e-133	1.84532e-129
168	1	GO	axonemal dynein complex assembly	DNAH7	Chromosom_2_start_from_196602427	Wilcox.test	0.38	1.62506e-46	3.95377e-43
169	1	GO	axonemal dynein complex assembly	CCDC39	Chromosom_3_start_from_180320646	Wilcox.test	0.3	1.05664e-20	1.71703e-17
170	1	GO	axonemal dynein complex assembly	DNAAF1	Chromosom_16_start_from_84178865	No	NA	NA	NA
171	1	GO	axonemal dynein complex assembly	SPAG1	Chromosom_8_start_from_101170134	Wilcox.test	0.62	6.24418e-19	9.35379e-16
172	1	GO	axonemal dynein complex assembly	CCDC40	Chromosom_17_start_from_78010435	Wilcox.test	-0.52	8.35734e-79	2.83147e-75
173	1	GO	epithelial cilium movement involved in determination of left/right asymmetry	RFX3	Chromosom_9_start_from_3218297	Wilcox.test	0.9	9.14306e-57	2.43937e-53
174	1	GO	epithelial cilium movement involved in determination of left/right asymmetry	CCDC39	Chromosom_3_start_from_180320646	Wilcox.test	0.3	1.05664e-20	1.71703e-17
175	1	GO	epithelial cilium movement involved in determination of left/right asymmetry	DNAAF1	Chromosom_16_start_from_84178865	No	NA	NA	NA
176	1	GO	epithelial cilium movement involved in determination of left/right asymmetry	CCDC40	Chromosom_17_start_from_78010435	Wilcox.test	-0.52	8.35734e-79	2.83147e-75
177	1	GO	connective tissue development	COL6A1	Chromosom_21_start_from_47401651	Wilcox.test	0.74	1.73818e-15	2.39869e-12
178	1	GO	connective tissue development	WNT5A	Chromosom_3_start_from_55499743	No	NA	NA	NA
179	1	GO	connective tissue development	ID4	Chromosom_6_start_from_19837617	Wilcox.test	1.33	5.66307e-57	1.52167e-53
180	1	GO	connective tissue development	SOX9	Chromosom_17_start_from_70117161	Wilcox.test	0.24	3.86113e-05	0.0224718
181	1	GO	connective tissue development	ITGB8	Chromosom_7_start_from_20370325	Wilcox.test	0.15	2.89203e-07	0.000227024
182	1	GO	connective tissue development	SOX5	Chromosom_12_start_from_23682440	Wilcox.test	0.89	6.36631e-121	2.58982e-117
183	1	GO	connective tissue development	NFIB	Chromosom_9_start_from_14081842	Wilcox.test	0.41	1.20563e-28	2.39678e-25
184	1	GO	connective tissue development	COL6A2	Chromosom_21_start_from_47518011	Wilcox.test	0.82	1.02353e-18	1.52198e-15
185	1	GO	connective tissue development	TRPS1	Chromosom_8_start_from_116420724	Wilcox.test	0.58	7.16885e-30	1.44882e-26
186	1	GO	connective tissue development	CTNNB1	Chromosom_3_start_from_41236328	Wilcox.test	0.15	0.000340406	0.14263
187	1	GO	connective tissue development	TGFBI	Chromosom_5_start_from_135364584	No	NA	NA	NA
188	1	GO	connective tissue development	BMPR1B	Chromosom_4_start_from_95679119	Wilcox.test	0.29	2.31252e-18	3.39016e-15
189	1	GO	connective tissue development	COL6A3	Chromosom_2_start_from_238232646	Wilcox.test	-0.19	4.39471e-11	4.21892e-08
190	1	GO	connective tissue development	TRIP11	Chromosom_14_start_from_92432335	Wilcox.test	0.57	3.82002e-12	4.24404e-09
191	1	GO	cilium or flagellum-dependent cell motility	RFX3	Chromosom_9_start_from_3218297	Wilcox.test	0.9	9.14306e-57	2.43937e-53
192	1	GO	cilium or flagellum-dependent cell motility	PLTP	Chromosom_20_start_from_44527399	Wilcox.test	0	7.48845e-05	0.0375172
193	1	GO	cilium or flagellum-dependent cell motility	DNAH7	Chromosom_2_start_from_196602427	Wilcox.test	0.38	1.62506e-46	3.95377e-43
194	1	GO	cilium or flagellum-dependent cell motility	RSPH4A	Chromosom_6_start_from_116937642	Wilcox.test	0.63	1.63069e-71	5.32094e-68
195	1	GO	cilium or flagellum-dependent cell motility	EFHC1	Chromosom_6_start_from_52285106	Wilcox.test	0.48	8.55507e-75	2.83601e-71
196	1	GO	cilium or flagellum-dependent cell motility	CCDC39	Chromosom_3_start_from_180320646	Wilcox.test	0.3	1.05664e-20	1.71703e-17
197	1	GO	cilium or flagellum-dependent cell motility	IQCG	Chromosom_3_start_from_197615946	Wilcox.test	0.43	2.17147e-11	2.18016e-08
198	1	GO	cilium or flagellum-dependent cell motility	CCDC40	Chromosom_17_start_from_78010435	Wilcox.test	-0.52	8.35734e-79	2.83147e-75
199	1	GO	cilium or flagellum-dependent cell motility	ROPN1L	Chromosom_5_start_from_10441636	Wilcox.test	0.58	1.63689e-49	4.10369e-46
200	1	GO	cilium-dependent cell motility	RFX3	Chromosom_9_start_from_3218297	Wilcox.test	0.9	9.14306e-57	2.43937e-53
201	1	GO	cilium-dependent cell motility	PLTP	Chromosom_20_start_from_44527399	Wilcox.test	0	7.48845e-05	0.0375172
202	1	GO	cilium-dependent cell motility	DNAH7	Chromosom_2_start_from_196602427	Wilcox.test	0.38	1.62506e-46	3.95377e-43
203	1	GO	cilium-dependent cell motility	RSPH4A	Chromosom_6_start_from_116937642	Wilcox.test	0.63	1.63069e-71	5.32094e-68
204	1	GO	cilium-dependent cell motility	EFHC1	Chromosom_6_start_from_52285106	Wilcox.test	0.48	8.55507e-75	2.83601e-71
205	1	GO	cilium-dependent cell motility	CCDC39	Chromosom_3_start_from_180320646	Wilcox.test	0.3	1.05664e-20	1.71703e-17
206	1	GO	cilium-dependent cell motility	IQCG	Chromosom_3_start_from_197615946	Wilcox.test	0.43	2.17147e-11	2.18016e-08
207	1	GO	cilium-dependent cell motility	CCDC40	Chromosom_17_start_from_78010435	Wilcox.test	-0.52	8.35734e-79	2.83147e-75
208	1	GO	cilium-dependent cell motility	ROPN1L	Chromosom_5_start_from_10441636	Wilcox.test	0.58	1.63689e-49	4.10369e-46
209	1	GO	regulation of microtubule-based process	MAP2	Chromosom_2_start_from_210288782	Wilcox.test	0.1	0.0213346	1
210	1	GO	regulation of microtubule-based process	AKAP9	Chromosom_7_start_from_91570181	Wilcox.test	0.34	6.9603e-27	1.33707e-23
211	1	GO	regulation of microtubule-based process	MACF1	Chromosom_1_start_from_39546988	Wilcox.test	-0.3	6.5606e-30	1.33508e-26
212	1	GO	regulation of microtubule-based process	APC	Chromosom_5_start_from_112043195	Wilcox.test	1.27	3.11638e-103	1.22006e-99
213	1	GO	regulation of microtubule-based process	FAM107A	Chromosom_3_start_from_58549844	Wilcox.test	0.19	1.08847e-10	1.00465e-07
214	1	GO	regulation of microtubule-based process	CCDC39	Chromosom_3_start_from_180320646	Wilcox.test	0.3	1.05664e-20	1.71703e-17
215	1	GO	regulation of microtubule-based process	CTNNB1	Chromosom_3_start_from_41236328	Wilcox.test	0.15	0.000340406	0.14263
216	1	GO	regulation of microtubule-based process	DNAAF1	Chromosom_16_start_from_84178865	No	NA	NA	NA
217	1	GO	regulation of microtubule-based process	CCDC40	Chromosom_17_start_from_78010435	Wilcox.test	-0.52	8.35734e-79	2.83147e-75
218	1	GO	regulation of microtubule-based process	TMEM67	Chromosom_8_start_from_94767072	Wilcox.test	0.26	2.10228e-20	3.30058e-17
219	1	GO	regulation of microtubule-based process	HSPA1A	Chromosom_6_start_from_31783291	Wilcox.test	-0.42	7.56307e-15	1.00438e-11
220	1	GO	regulation of microtubule-based process	CLASP2	Chromosom_3_start_from_33537737	Wilcox.test	0.11	4.09693e-09	3.37587e-06
221	1	GO	stem cell proliferation	FZD3	Chromosom_8_start_from_28351729	Wilcox.test	0.64	1.92825e-105	7.59732e-102
222	1	GO	stem cell proliferation	WNT5A	Chromosom_3_start_from_55499743	No	NA	NA	NA
223	1	GO	stem cell proliferation	ZFP36L1	Chromosom_14_start_from_69254377	Wilcox.test	1.02	8.11201e-98	2.99658e-94
224	1	GO	stem cell proliferation	ID4	Chromosom_6_start_from_19837617	Wilcox.test	1.33	5.66307e-57	1.52167e-53
225	1	GO	stem cell proliferation	N4BP2L2	Chromosom_13_start_from_33006554	Wilcox.test	0.41	1.67176e-24	3.11115e-21
226	1	GO	stem cell proliferation	SOX5	Chromosom_12_start_from_23682440	Wilcox.test	0.89	6.36631e-121	2.58982e-117
227	1	GO	stem cell proliferation	RNF43	Chromosom_17_start_from_56429861	Wilcox.test	0.69	1.10587e-58	2.99801e-55
228	1	GO	stem cell proliferation	CTNNB1	Chromosom_3_start_from_41236328	Wilcox.test	0.15	0.000340406	0.14263
229	1	GO	stem cell proliferation	MECOM	Chromosom_3_start_from_168801287	Wilcox.test	0.96	1.54806e-97	5.64269e-94
230	1	GO	sodium ion export across plasma membrane	ATP1B1	Chromosom_1_start_from_169074935	Wilcox.test	0.56	1.0991e-68	3.405e-65
231	1	GO	sodium ion export across plasma membrane	ATP1B2	Chromosom_17_start_from_7549945	Wilcox.test	-0.37	3.75074e-39	8.43916e-36
232	1	GO	sodium ion export across plasma membrane	ATP1A2	Chromosom_1_start_from_160085549	Wilcox.test	0.13	0.00109312	0.290769
233	1	GO	sodium ion export across plasma membrane	FXYD1	Chromosom_19_start_from_35629712	Wilcox.test	-0.23	2.9051e-13	3.43674e-10
234	1	GO	prostate gland development	WNT5A	Chromosom_3_start_from_55499743	No	NA	NA	NA
235	1	GO	prostate gland development	TNC	Chromosom_9_start_from_117782806	Wilcox.test	0.57	4.35102e-22	7.4794e-19
236	1	GO	prostate gland development	ID4	Chromosom_6_start_from_19837617	Wilcox.test	1.33	5.66307e-57	1.52167e-53
237	1	GO	prostate gland development	SOX9	Chromosom_17_start_from_70117161	Wilcox.test	0.24	3.86113e-05	0.0224718
238	1	GO	prostate gland development	CTNNB1	Chromosom_3_start_from_41236328	Wilcox.test	0.15	0.000340406	0.14263
239	1	GO	prostate gland development	ANXA1	Chromosom_9_start_from_75766673	Wilcox.test	1.69	4.94288e-97	1.78784e-93
240	1	GO	inner dynein arm assembly	DNAH7	Chromosom_2_start_from_196602427	Wilcox.test	0.38	1.62506e-46	3.95377e-43
241	1	GO	inner dynein arm assembly	CCDC39	Chromosom_3_start_from_180320646	Wilcox.test	0.3	1.05664e-20	1.71703e-17
242	1	GO	inner dynein arm assembly	DNAAF1	Chromosom_16_start_from_84178865	No	NA	NA	NA
243	1	GO	inner dynein arm assembly	CCDC40	Chromosom_17_start_from_78010435	Wilcox.test	-0.52	8.35734e-79	2.83147e-75
244	1	GO	chondrocyte differentiation involved in endochondral bone morphogenesis	COL6A1	Chromosom_21_start_from_47401651	Wilcox.test	0.74	1.73818e-15	2.39869e-12
245	1	GO	chondrocyte differentiation involved in endochondral bone morphogenesis	SOX9	Chromosom_17_start_from_70117161	Wilcox.test	0.24	3.86113e-05	0.0224718
246	1	GO	chondrocyte differentiation involved in endochondral bone morphogenesis	COL6A2	Chromosom_21_start_from_47518011	Wilcox.test	0.82	1.02353e-18	1.52198e-15
247	1	GO	chondrocyte differentiation involved in endochondral bone morphogenesis	COL6A3	Chromosom_2_start_from_238232646	Wilcox.test	-0.19	4.39471e-11	4.21892e-08
248	1	GO	chondrocyte differentiation involved in endochondral bone morphogenesis	TRIP11	Chromosom_14_start_from_92432335	Wilcox.test	0.57	3.82002e-12	4.24404e-09
249	1	GO	eye development	NTRK2	Chromosom_9_start_from_87283466	Wilcox.test	1.73	1.21901e-101	4.70537e-98
250	1	GO	eye development	SLC7A11	Chromosom_4_start_from_139085251	Wilcox.test	0.73	6.00274e-68	1.81463e-64
251	1	GO	eye development	WNT5A	Chromosom_3_start_from_55499743	No	NA	NA	NA
252	1	GO	eye development	CRB1	Chromosom_1_start_from_197170592	Wilcox.test	0.54	4.25482e-80	1.44409e-76
253	1	GO	eye development	SOX9	Chromosom_17_start_from_70117161	Wilcox.test	0.24	3.86113e-05	0.0224718
254	1	GO	eye development	SMOC1	Chromosom_14_start_from_70320848	Wilcox.test	0.95	4.71471e-91	1.69305e-87
255	1	GO	eye development	GJA1	Chromosom_6_start_from_121756838	Wilcox.test	0.56	9.30499e-71	3.01854e-67
256	1	GO	eye development	JUN	Chromosom_1_start_from_59246465	Wilcox.test	0.65	1.9275e-76	6.44556e-73
257	1	GO	eye development	ATP2B1	Chromosom_12_start_from_89981828	Wilcox.test	1.36	3.39899e-61	9.48657e-58
258	1	GO	eye development	TGFB2	Chromosom_1_start_from_218519577	Wilcox.test	0.33	5.54813e-12	6.05301e-09
259	1	GO	eye development	NPHP1	Chromosom_2_start_from_110879888	Wilcox.test	0.63	7.22523e-42	1.6712e-38
260	1	GO	eye development	CALB1	Chromosom_8_start_from_91070836	Wilcox.test	0.3	2.4595e-20	3.85157e-17
261	1	GO	eye development	HIPK1	Chromosom_1_start_from_114471814	Wilcox.test	0.8	9.2572e-66	2.77068e-62
262	1	GO	eye development	CTNNB1	Chromosom_3_start_from_41236328	Wilcox.test	0.15	0.000340406	0.14263
263	1	GO	eye development	BMPR1B	Chromosom_4_start_from_95679119	Wilcox.test	0.29	2.31252e-18	3.39016e-15
264	1	GO	regulation of inclusion body assembly	CLU	Chromosom_8_start_from_27454434	Wilcox.test	0.68	7.81613e-113	3.10691e-109
265	1	GO	regulation of inclusion body assembly	HSPA2	Chromosom_14_start_from_65002623	Wilcox.test	1.2	6.07242e-111	2.40346e-107
266	1	GO	regulation of inclusion body assembly	DNAJB1	Chromosom_19_start_from_14625582	Wilcox.test	-0.93	1.38571e-75	4.60054e-72
267	1	GO	regulation of inclusion body assembly	HSPA1A	Chromosom_6_start_from_31783291	Wilcox.test	-0.42	7.56307e-15	1.00438e-11
268	1	GO	regulation of ossification	WNT5A	Chromosom_3_start_from_55499743	No	NA	NA	NA
269	1	GO	regulation of ossification	SOX9	Chromosom_17_start_from_70117161	Wilcox.test	0.24	3.86113e-05	0.0224718
270	1	GO	regulation of ossification	SMOC1	Chromosom_14_start_from_70320848	Wilcox.test	0.95	4.71471e-91	1.69305e-87
271	1	GO	regulation of ossification	INTU	Chromosom_4_start_from_128544426	Wilcox.test	0.53	4.67666e-41	1.07189e-37
272	1	GO	regulation of ossification	GJA1	Chromosom_6_start_from_121756838	Wilcox.test	0.56	9.30499e-71	3.01854e-67
273	1	GO	regulation of ossification	ATP2B1	Chromosom_12_start_from_89981828	Wilcox.test	1.36	3.39899e-61	9.48657e-58
274	1	GO	regulation of ossification	TGFB2	Chromosom_1_start_from_218519577	Wilcox.test	0.33	5.54813e-12	6.05301e-09
275	1	GO	regulation of ossification	TOB1	Chromosom_17_start_from_48939584	Wilcox.test	0.17	1.67491e-14	2.19748e-11
276	1	GO	regulation of ossification	ZHX3	Chromosom_20_start_from_39807088	Wilcox.test	-0.27	3.67284e-30	7.49994e-27
277	1	GO	regulation of ossification	CTNNB1	Chromosom_3_start_from_41236328	Wilcox.test	0.15	0.000340406	0.14263
278	1	GO	regulation of ossification	BMPR1B	Chromosom_4_start_from_95679119	Wilcox.test	0.29	2.31252e-18	3.39016e-15
279	1	GO	visual system development	NTRK2	Chromosom_9_start_from_87283466	Wilcox.test	1.73	1.21901e-101	4.70537e-98
280	1	GO	visual system development	SLC7A11	Chromosom_4_start_from_139085251	Wilcox.test	0.73	6.00274e-68	1.81463e-64
281	1	GO	visual system development	WNT5A	Chromosom_3_start_from_55499743	No	NA	NA	NA
282	1	GO	visual system development	CRB1	Chromosom_1_start_from_197170592	Wilcox.test	0.54	4.25482e-80	1.44409e-76
283	1	GO	visual system development	SOX9	Chromosom_17_start_from_70117161	Wilcox.test	0.24	3.86113e-05	0.0224718
284	1	GO	visual system development	SMOC1	Chromosom_14_start_from_70320848	Wilcox.test	0.95	4.71471e-91	1.69305e-87
285	1	GO	visual system development	GJA1	Chromosom_6_start_from_121756838	Wilcox.test	0.56	9.30499e-71	3.01854e-67
286	1	GO	visual system development	JUN	Chromosom_1_start_from_59246465	Wilcox.test	0.65	1.9275e-76	6.44556e-73
287	1	GO	visual system development	ATP2B1	Chromosom_12_start_from_89981828	Wilcox.test	1.36	3.39899e-61	9.48657e-58
288	1	GO	visual system development	TGFB2	Chromosom_1_start_from_218519577	Wilcox.test	0.33	5.54813e-12	6.05301e-09
289	1	GO	visual system development	NPHP1	Chromosom_2_start_from_110879888	Wilcox.test	0.63	7.22523e-42	1.6712e-38
290	1	GO	visual system development	CALB1	Chromosom_8_start_from_91070836	Wilcox.test	0.3	2.4595e-20	3.85157e-17
291	1	GO	visual system development	HIPK1	Chromosom_1_start_from_114471814	Wilcox.test	0.8	9.2572e-66	2.77068e-62
292	1	GO	visual system development	CTNNB1	Chromosom_3_start_from_41236328	Wilcox.test	0.15	0.000340406	0.14263
293	1	GO	visual system development	BMPR1B	Chromosom_4_start_from_95679119	Wilcox.test	0.29	2.31252e-18	3.39016e-15
294	1	GO	sensory system development	NTRK2	Chromosom_9_start_from_87283466	Wilcox.test	1.73	1.21901e-101	4.70537e-98
295	1	GO	sensory system development	SLC7A11	Chromosom_4_start_from_139085251	Wilcox.test	0.73	6.00274e-68	1.81463e-64
296	1	GO	sensory system development	WNT5A	Chromosom_3_start_from_55499743	No	NA	NA	NA
297	1	GO	sensory system development	CRB1	Chromosom_1_start_from_197170592	Wilcox.test	0.54	4.25482e-80	1.44409e-76
298	1	GO	sensory system development	SOX9	Chromosom_17_start_from_70117161	Wilcox.test	0.24	3.86113e-05	0.0224718
299	1	GO	sensory system development	SMOC1	Chromosom_14_start_from_70320848	Wilcox.test	0.95	4.71471e-91	1.69305e-87
300	1	GO	sensory system development	GJA1	Chromosom_6_start_from_121756838	Wilcox.test	0.56	9.30499e-71	3.01854e-67
301	1	GO	sensory system development	JUN	Chromosom_1_start_from_59246465	Wilcox.test	0.65	1.9275e-76	6.44556e-73
302	1	GO	sensory system development	ATP2B1	Chromosom_12_start_from_89981828	Wilcox.test	1.36	3.39899e-61	9.48657e-58
303	1	GO	sensory system development	TGFB2	Chromosom_1_start_from_218519577	Wilcox.test	0.33	5.54813e-12	6.05301e-09
304	1	GO	sensory system development	NPHP1	Chromosom_2_start_from_110879888	Wilcox.test	0.63	7.22523e-42	1.6712e-38
305	1	GO	sensory system development	CALB1	Chromosom_8_start_from_91070836	Wilcox.test	0.3	2.4595e-20	3.85157e-17
306	1	GO	sensory system development	HIPK1	Chromosom_1_start_from_114471814	Wilcox.test	0.8	9.2572e-66	2.77068e-62
307	1	GO	sensory system development	CTNNB1	Chromosom_3_start_from_41236328	Wilcox.test	0.15	0.000340406	0.14263
308	1	GO	sensory system development	BMPR1B	Chromosom_4_start_from_95679119	Wilcox.test	0.29	2.31252e-18	3.39016e-15
309	1	GO	cellular sodium ion homeostasis	ATP1B1	Chromosom_1_start_from_169074935	Wilcox.test	0.56	1.0991e-68	3.405e-65
310	1	GO	cellular sodium ion homeostasis	ATP1B2	Chromosom_17_start_from_7549945	Wilcox.test	-0.37	3.75074e-39	8.43916e-36
311	1	GO	cellular sodium ion homeostasis	ATP1A2	Chromosom_1_start_from_160085549	Wilcox.test	0.13	0.00109312	0.290769
312	1	GO	cellular sodium ion homeostasis	AGT	Chromosom_1_start_from_230838269	Wilcox.test	0.27	1.25764e-22	2.27381e-19
313	1	GO	Golgi organization	SYNE1	Chromosom_6_start_from_152442819	Wilcox.test	1.2	2.81797e-108	1.11225e-104
314	1	GO	Golgi organization	AKAP9	Chromosom_7_start_from_91570181	Wilcox.test	0.34	6.9603e-27	1.33707e-23
315	1	GO	Golgi organization	GCC2	Chromosom_2_start_from_109065017	Wilcox.test	0.7	2.88342e-45	6.93752e-42
316	1	GO	Golgi organization	GOLGB1	Chromosom_3_start_from_121382046	Wilcox.test	1.04	1.16733e-120	4.7382e-117
317	1	GO	Golgi organization	PDE4DIP	Chromosom_1_start_from_144836157	Wilcox.test	0.93	3.18232e-57	8.58907e-54
318	1	GO	Golgi organization	ARHGAP21	Chromosom_10_start_from_24872538	Wilcox.test	1.95	2.95703e-123	1.21031e-119
319	1	GO	Golgi organization	DYNC2H1	Chromosom_11_start_from_102980160	Wilcox.test	1.97	3.44142e-179	1.56378e-175
320	1	GO	Golgi organization	TRIP11	Chromosom_14_start_from_92432335	Wilcox.test	0.57	3.82002e-12	4.24404e-09
321	1	GO	Golgi organization	CLASP2	Chromosom_3_start_from_33537737	Wilcox.test	0.11	4.09693e-09	3.37587e-06
322	1	GO	appendage development	SLC7A11	Chromosom_4_start_from_139085251	Wilcox.test	0.73	6.00274e-68	1.81463e-64
323	1	GO	appendage development	WNT5A	Chromosom_3_start_from_55499743	No	NA	NA	NA
324	1	GO	appendage development	SOX9	Chromosom_17_start_from_70117161	Wilcox.test	0.24	3.86113e-05	0.0224718
325	1	GO	appendage development	SMOC1	Chromosom_14_start_from_70320848	Wilcox.test	0.95	4.71471e-91	1.69305e-87
326	1	GO	appendage development	INTU	Chromosom_4_start_from_128544426	Wilcox.test	0.53	4.67666e-41	1.07189e-37
327	1	GO	appendage development	GJA1	Chromosom_6_start_from_121756838	Wilcox.test	0.56	9.30499e-71	3.01854e-67
328	1	GO	appendage development	TGFB2	Chromosom_1_start_from_218519577	Wilcox.test	0.33	5.54813e-12	6.05301e-09
329	1	GO	appendage development	DYNC2H1	Chromosom_11_start_from_102980160	Wilcox.test	1.97	3.44142e-179	1.56378e-175
330	1	GO	appendage development	CTNNB1	Chromosom_3_start_from_41236328	Wilcox.test	0.15	0.000340406	0.14263
331	1	GO	appendage development	BMPR1B	Chromosom_4_start_from_95679119	Wilcox.test	0.29	2.31252e-18	3.39016e-15
332	1	GO	limb development	SLC7A11	Chromosom_4_start_from_139085251	Wilcox.test	0.73	6.00274e-68	1.81463e-64
333	1	GO	limb development	WNT5A	Chromosom_3_start_from_55499743	No	NA	NA	NA
334	1	GO	limb development	SOX9	Chromosom_17_start_from_70117161	Wilcox.test	0.24	3.86113e-05	0.0224718
335	1	GO	limb development	SMOC1	Chromosom_14_start_from_70320848	Wilcox.test	0.95	4.71471e-91	1.69305e-87
336	1	GO	limb development	INTU	Chromosom_4_start_from_128544426	Wilcox.test	0.53	4.67666e-41	1.07189e-37
337	1	GO	limb development	GJA1	Chromosom_6_start_from_121756838	Wilcox.test	0.56	9.30499e-71	3.01854e-67
338	1	GO	limb development	TGFB2	Chromosom_1_start_from_218519577	Wilcox.test	0.33	5.54813e-12	6.05301e-09
339	1	GO	limb development	DYNC2H1	Chromosom_11_start_from_102980160	Wilcox.test	1.97	3.44142e-179	1.56378e-175
340	1	GO	limb development	CTNNB1	Chromosom_3_start_from_41236328	Wilcox.test	0.15	0.000340406	0.14263
341	1	GO	limb development	BMPR1B	Chromosom_4_start_from_95679119	Wilcox.test	0.29	2.31252e-18	3.39016e-15
342	1	GO	gland development	WNT5A	Chromosom_3_start_from_55499743	No	NA	NA	NA
343	1	GO	gland development	ARHGAP5	Chromosom_14_start_from_32545320	No	NA	NA	NA
344	1	GO	gland development	TNC	Chromosom_9_start_from_117782806	Wilcox.test	0.57	4.35102e-22	7.4794e-19
345	1	GO	gland development	ID4	Chromosom_6_start_from_19837617	Wilcox.test	1.33	5.66307e-57	1.52167e-53
346	1	GO	gland development	SOX9	Chromosom_17_start_from_70117161	Wilcox.test	0.24	3.86113e-05	0.0224718
347	1	GO	gland development	GJA1	Chromosom_6_start_from_121756838	Wilcox.test	0.56	9.30499e-71	3.01854e-67
348	1	GO	gland development	JUN	Chromosom_1_start_from_59246465	Wilcox.test	0.65	1.9275e-76	6.44556e-73
349	1	GO	gland development	WLS	Chromosom_1_start_from_68564142	Wilcox.test	1.06	2.75856e-151	1.23556e-147
350	1	GO	gland development	NFIB	Chromosom_9_start_from_14081842	Wilcox.test	0.41	1.20563e-28	2.39678e-25
351	1	GO	gland development	TGFB2	Chromosom_1_start_from_218519577	Wilcox.test	0.33	5.54813e-12	6.05301e-09
352	1	GO	gland development	CCDC39	Chromosom_3_start_from_180320646	Wilcox.test	0.3	1.05664e-20	1.71703e-17
353	1	GO	gland development	CTNNB1	Chromosom_3_start_from_41236328	Wilcox.test	0.15	0.000340406	0.14263
354	1	GO	gland development	DNAAF1	Chromosom_16_start_from_84178865	No	NA	NA	NA
355	1	GO	gland development	CCDC40	Chromosom_17_start_from_78010435	Wilcox.test	-0.52	8.35734e-79	2.83147e-75
356	1	GO	gland development	ANXA1	Chromosom_9_start_from_75766673	Wilcox.test	1.69	4.94288e-97	1.78784e-93
357	1	GO	gland development	HMGCS1	Chromosom_5_start_from_43289497	Wilcox.test	0.66	2.16122e-77	7.23575e-74
358	1	GO	Wnt signaling pathway, calcium modulating pathway	TNRC6B	Chromosom_22_start_from_40440821	Wilcox.test	-0.96	1.66019e-128	6.97944e-125
359	1	GO	Wnt signaling pathway, calcium modulating pathway	FZD3	Chromosom_8_start_from_28351729	Wilcox.test	0.64	1.92825e-105	7.59732e-102
360	1	GO	Wnt signaling pathway, calcium modulating pathway	WNT5A	Chromosom_3_start_from_55499743	No	NA	NA	NA
361	1	GO	Wnt signaling pathway, calcium modulating pathway	CTNNB1	Chromosom_3_start_from_41236328	Wilcox.test	0.15	0.000340406	0.14263
362	1	GO	Wnt signaling pathway, calcium modulating pathway	TCF7L2	Chromosom_10_start_from_114710009	Wilcox.test	0.61	9.35171e-38	1.96666e-34
363	1	GO	ossification	COL6A1	Chromosom_21_start_from_47401651	Wilcox.test	0.74	1.73818e-15	2.39869e-12
364	1	GO	ossification	WNT5A	Chromosom_3_start_from_55499743	No	NA	NA	NA
365	1	GO	ossification	VCAN	Chromosom_5_start_from_82767284	Wilcox.test	0.9	3.74505e-72	1.23512e-68
366	1	GO	ossification	TNC	Chromosom_9_start_from_117782806	Wilcox.test	0.57	4.35102e-22	7.4794e-19
367	1	GO	ossification	ID4	Chromosom_6_start_from_19837617	Wilcox.test	1.33	5.66307e-57	1.52167e-53
368	1	GO	ossification	SOX9	Chromosom_17_start_from_70117161	Wilcox.test	0.24	3.86113e-05	0.0224718
369	1	GO	ossification	SMOC1	Chromosom_14_start_from_70320848	Wilcox.test	0.95	4.71471e-91	1.69305e-87
370	1	GO	ossification	INTU	Chromosom_4_start_from_128544426	Wilcox.test	0.53	4.67666e-41	1.07189e-37
371	1	GO	ossification	GJA1	Chromosom_6_start_from_121756838	Wilcox.test	0.56	9.30499e-71	3.01854e-67
372	1	GO	ossification	ATP2B1	Chromosom_12_start_from_89981828	Wilcox.test	1.36	3.39899e-61	9.48657e-58
373	1	GO	ossification	TGFB2	Chromosom_1_start_from_218519577	Wilcox.test	0.33	5.54813e-12	6.05301e-09
374	1	GO	ossification	TOB1	Chromosom_17_start_from_48939584	Wilcox.test	0.17	1.67491e-14	2.19748e-11
375	1	GO	ossification	ZHX3	Chromosom_20_start_from_39807088	Wilcox.test	-0.27	3.67284e-30	7.49994e-27
376	1	GO	ossification	CTNNB1	Chromosom_3_start_from_41236328	Wilcox.test	0.15	0.000340406	0.14263
377	1	GO	ossification	BMPR1B	Chromosom_4_start_from_95679119	Wilcox.test	0.29	2.31252e-18	3.39016e-15
378	1	GO	camera-type eye development	NTRK2	Chromosom_9_start_from_87283466	Wilcox.test	1.73	1.21901e-101	4.70537e-98
379	1	GO	camera-type eye development	SLC7A11	Chromosom_4_start_from_139085251	Wilcox.test	0.73	6.00274e-68	1.81463e-64
380	1	GO	camera-type eye development	WNT5A	Chromosom_3_start_from_55499743	No	NA	NA	NA
381	1	GO	camera-type eye development	SOX9	Chromosom_17_start_from_70117161	Wilcox.test	0.24	3.86113e-05	0.0224718
382	1	GO	camera-type eye development	GJA1	Chromosom_6_start_from_121756838	Wilcox.test	0.56	9.30499e-71	3.01854e-67
383	1	GO	camera-type eye development	JUN	Chromosom_1_start_from_59246465	Wilcox.test	0.65	1.9275e-76	6.44556e-73
384	1	GO	camera-type eye development	ATP2B1	Chromosom_12_start_from_89981828	Wilcox.test	1.36	3.39899e-61	9.48657e-58
385	1	GO	camera-type eye development	TGFB2	Chromosom_1_start_from_218519577	Wilcox.test	0.33	5.54813e-12	6.05301e-09
386	1	GO	camera-type eye development	NPHP1	Chromosom_2_start_from_110879888	Wilcox.test	0.63	7.22523e-42	1.6712e-38
387	1	GO	camera-type eye development	CALB1	Chromosom_8_start_from_91070836	Wilcox.test	0.3	2.4595e-20	3.85157e-17
388	1	GO	camera-type eye development	HIPK1	Chromosom_1_start_from_114471814	Wilcox.test	0.8	9.2572e-66	2.77068e-62
389	1	GO	camera-type eye development	CTNNB1	Chromosom_3_start_from_41236328	Wilcox.test	0.15	0.000340406	0.14263
390	1	GO	camera-type eye development	BMPR1B	Chromosom_4_start_from_95679119	Wilcox.test	0.29	2.31252e-18	3.39016e-15
391	1	GO	regulation of pri-miRNA transcription by RNA polymerase II	SOX9	Chromosom_17_start_from_70117161	Wilcox.test	0.24	3.86113e-05	0.0224718
392	1	GO	regulation of pri-miRNA transcription by RNA polymerase II	JUN	Chromosom_1_start_from_59246465	Wilcox.test	0.65	1.9275e-76	6.44556e-73
393	1	GO	regulation of pri-miRNA transcription by RNA polymerase II	NFIB	Chromosom_9_start_from_14081842	Wilcox.test	0.41	1.20563e-28	2.39678e-25
394	1	GO	regulation of pri-miRNA transcription by RNA polymerase II	TGFB2	Chromosom_1_start_from_218519577	Wilcox.test	0.33	5.54813e-12	6.05301e-09
395	1	GO	regulation of pri-miRNA transcription by RNA polymerase II	TEAD1	Chromosom_11_start_from_12695969	Wilcox.test	0.2	0.00177984	0.414703
396	1	GO	respiratory system development	SLC7A11	Chromosom_4_start_from_139085251	Wilcox.test	0.73	6.00274e-68	1.81463e-64
397	1	GO	respiratory system development	WNT5A	Chromosom_3_start_from_55499743	No	NA	NA	NA
398	1	GO	respiratory system development	TNC	Chromosom_9_start_from_117782806	Wilcox.test	0.57	4.35102e-22	7.4794e-19
399	1	GO	respiratory system development	HYDIN	Chromosom_16_start_from_70841281	Wilcox.test	0.27	1.04324e-20	1.70362e-17
400	1	GO	respiratory system development	SOX9	Chromosom_17_start_from_70117161	Wilcox.test	0.24	3.86113e-05	0.0224718
401	1	GO	respiratory system development	NFIB	Chromosom_9_start_from_14081842	Wilcox.test	0.41	1.20563e-28	2.39678e-25
402	1	GO	respiratory system development	CCDC39	Chromosom_3_start_from_180320646	Wilcox.test	0.3	1.05664e-20	1.71703e-17
403	1	GO	respiratory system development	CTNNB1	Chromosom_3_start_from_41236328	Wilcox.test	0.15	0.000340406	0.14263
404	1	GO	respiratory system development	DNAAF1	Chromosom_16_start_from_84178865	No	NA	NA	NA
405	1	GO	respiratory system development	CCDC40	Chromosom_17_start_from_78010435	Wilcox.test	-0.52	8.35734e-79	2.83147e-75
406	1	GO	transport along microtubule	DST	Chromosom_6_start_from_56322785	Wilcox.test	0.67	7.23725e-116	2.90069e-112
407	1	GO	transport along microtubule	KIF1B	Chromosom_1_start_from_10270863	Wilcox.test	-0.21	3.00113e-19	4.58873e-16
408	1	GO	transport along microtubule	WDR60	Chromosom_7_start_from_158649269	Wilcox.test	0.59	4.69647e-11	4.40999e-08
409	1	GO	transport along microtubule	MAP2	Chromosom_2_start_from_210288782	Wilcox.test	0.1	0.0213346	1
410	1	GO	transport along microtubule	RPGR	Chromosom_X_start_from_38128416	Wilcox.test	NaN	0.0213346	1
411	1	GO	transport along microtubule	ARHGAP21	Chromosom_10_start_from_24872538	Wilcox.test	1.95	2.95703e-123	1.21031e-119
412	1	GO	transport along microtubule	DYNC2H1	Chromosom_11_start_from_102980160	Wilcox.test	1.97	3.44142e-179	1.56378e-175
413	1	GO	transport along microtubule	TRIP11	Chromosom_14_start_from_92432335	Wilcox.test	0.57	3.82002e-12	4.24404e-09
414	1	GO	transport along microtubule	DYNLRB2	Chromosom_16_start_from_80574631	Wilcox.test	0.17	0.00211328	0.486054
415	1	GO	extracellular matrix organization	COL6A1	Chromosom_21_start_from_47401651	Wilcox.test	0.74	1.73818e-15	2.39869e-12
416	1	GO	extracellular matrix organization	ECM2	Chromosom_9_start_from_95256365	Wilcox.test	0.98	8.40121e-50	2.10786e-46
417	1	GO	extracellular matrix organization	VCAN	Chromosom_5_start_from_82767284	Wilcox.test	0.9	3.74505e-72	1.23512e-68
418	1	GO	extracellular matrix organization	TNC	Chromosom_9_start_from_117782806	Wilcox.test	0.57	4.35102e-22	7.4794e-19
419	1	GO	extracellular matrix organization	SOX9	Chromosom_17_start_from_70117161	Wilcox.test	0.24	3.86113e-05	0.0224718
420	1	GO	extracellular matrix organization	ITGB8	Chromosom_7_start_from_20370325	Wilcox.test	0.15	2.89203e-07	0.000227024
421	1	GO	extracellular matrix organization	COL6A2	Chromosom_21_start_from_47518011	Wilcox.test	0.82	1.02353e-18	1.52198e-15
422	1	GO	extracellular matrix organization	TGFB2	Chromosom_1_start_from_218519577	Wilcox.test	0.33	5.54813e-12	6.05301e-09
423	1	GO	extracellular matrix organization	COL9A2	Chromosom_1_start_from_40766159	Wilcox.test	-0.33	1.72034e-36	3.5955e-33
424	1	GO	extracellular matrix organization	TGFBI	Chromosom_5_start_from_135364584	No	NA	NA	NA
425	1	GO	extracellular matrix organization	BCAN	Chromosom_1_start_from_156611182	Wilcox.test	-0.12	0.0424432	1
426	1	GO	extracellular matrix organization	COL6A3	Chromosom_2_start_from_238232646	Wilcox.test	-0.19	4.39471e-11	4.21892e-08
427	1	GO	extracellular matrix organization	CLASP2	Chromosom_3_start_from_33537737	Wilcox.test	0.11	4.09693e-09	3.37587e-06
428	1	GO	extracellular matrix organization	AGT	Chromosom_1_start_from_230838269	Wilcox.test	0.27	1.25764e-22	2.27381e-19
429	1	GO	extracellular structure organization	COL6A1	Chromosom_21_start_from_47401651	Wilcox.test	0.74	1.73818e-15	2.39869e-12
430	1	GO	extracellular structure organization	ECM2	Chromosom_9_start_from_95256365	Wilcox.test	0.98	8.40121e-50	2.10786e-46
431	1	GO	extracellular structure organization	VCAN	Chromosom_5_start_from_82767284	Wilcox.test	0.9	3.74505e-72	1.23512e-68
432	1	GO	extracellular structure organization	TNC	Chromosom_9_start_from_117782806	Wilcox.test	0.57	4.35102e-22	7.4794e-19
433	1	GO	extracellular structure organization	SOX9	Chromosom_17_start_from_70117161	Wilcox.test	0.24	3.86113e-05	0.0224718
434	1	GO	extracellular structure organization	ITGB8	Chromosom_7_start_from_20370325	Wilcox.test	0.15	2.89203e-07	0.000227024
435	1	GO	extracellular structure organization	COL6A2	Chromosom_21_start_from_47518011	Wilcox.test	0.82	1.02353e-18	1.52198e-15
436	1	GO	extracellular structure organization	TGFB2	Chromosom_1_start_from_218519577	Wilcox.test	0.33	5.54813e-12	6.05301e-09
437	1	GO	extracellular structure organization	COL9A2	Chromosom_1_start_from_40766159	Wilcox.test	-0.33	1.72034e-36	3.5955e-33
438	1	GO	extracellular structure organization	TGFBI	Chromosom_5_start_from_135364584	No	NA	NA	NA
439	1	GO	extracellular structure organization	BCAN	Chromosom_1_start_from_156611182	Wilcox.test	-0.12	0.0424432	1
440	1	GO	extracellular structure organization	COL6A3	Chromosom_2_start_from_238232646	Wilcox.test	-0.19	4.39471e-11	4.21892e-08
441	1	GO	extracellular structure organization	CLASP2	Chromosom_3_start_from_33537737	Wilcox.test	0.11	4.09693e-09	3.37587e-06
442	1	GO	extracellular structure organization	AGT	Chromosom_1_start_from_230838269	Wilcox.test	0.27	1.25764e-22	2.27381e-19
443	1	GO	motile cilium assembly	INTU	Chromosom_4_start_from_128544426	Wilcox.test	0.53	4.67666e-41	1.07189e-37
444	1	GO	motile cilium assembly	CCDC39	Chromosom_3_start_from_180320646	Wilcox.test	0.3	1.05664e-20	1.71703e-17
445	1	GO	motile cilium assembly	DNAAF1	Chromosom_16_start_from_84178865	No	NA	NA	NA
446	1	GO	motile cilium assembly	CCDC40	Chromosom_17_start_from_78010435	Wilcox.test	-0.52	8.35734e-79	2.83147e-75
447	1	GO	inclusion body assembly	CLU	Chromosom_8_start_from_27454434	Wilcox.test	0.68	7.81613e-113	3.10691e-109
448	1	GO	inclusion body assembly	HSPA2	Chromosom_14_start_from_65002623	Wilcox.test	1.2	6.07242e-111	2.40346e-107
449	1	GO	inclusion body assembly	DNAJB1	Chromosom_19_start_from_14625582	Wilcox.test	-0.93	1.38571e-75	4.60054e-72
450	1	GO	inclusion body assembly	HSPA1A	Chromosom_6_start_from_31783291	Wilcox.test	-0.42	7.56307e-15	1.00438e-11
451	1	GO	amino acid import across plasma membrane	SLC7A11	Chromosom_4_start_from_139085251	Wilcox.test	0.73	6.00274e-68	1.81463e-64
452	1	GO	amino acid import across plasma membrane	SLC1A3	Chromosom_5_start_from_36606457	Wilcox.test	1.03	1.53347e-133	6.66908e-130
453	1	GO	amino acid import across plasma membrane	ATP1A2	Chromosom_1_start_from_160085549	Wilcox.test	0.13	0.00109312	0.290769
454	1	GO	amino acid import across plasma membrane	AGT	Chromosom_1_start_from_230838269	Wilcox.test	0.27	1.25764e-22	2.27381e-19
455	1	GO	determination of bilateral symmetry	RFX3	Chromosom_9_start_from_3218297	Wilcox.test	0.9	9.14306e-57	2.43937e-53
456	1	GO	determination of bilateral symmetry	WNT5A	Chromosom_3_start_from_55499743	No	NA	NA	NA
457	1	GO	determination of bilateral symmetry	GJA1	Chromosom_6_start_from_121756838	Wilcox.test	0.56	9.30499e-71	3.01854e-67
458	1	GO	determination of bilateral symmetry	DYNC2H1	Chromosom_11_start_from_102980160	Wilcox.test	1.97	3.44142e-179	1.56378e-175
459	1	GO	determination of bilateral symmetry	CCDC39	Chromosom_3_start_from_180320646	Wilcox.test	0.3	1.05664e-20	1.71703e-17
460	1	GO	determination of bilateral symmetry	CTNNB1	Chromosom_3_start_from_41236328	Wilcox.test	0.15	0.000340406	0.14263
461	1	GO	determination of bilateral symmetry	DNAAF1	Chromosom_16_start_from_84178865	No	NA	NA	NA
462	1	GO	determination of bilateral symmetry	CCDC40	Chromosom_17_start_from_78010435	Wilcox.test	-0.52	8.35734e-79	2.83147e-75
463	1	GO	specification of symmetry	RFX3	Chromosom_9_start_from_3218297	Wilcox.test	0.9	9.14306e-57	2.43937e-53
464	1	GO	specification of symmetry	WNT5A	Chromosom_3_start_from_55499743	No	NA	NA	NA
465	1	GO	specification of symmetry	GJA1	Chromosom_6_start_from_121756838	Wilcox.test	0.56	9.30499e-71	3.01854e-67
466	1	GO	specification of symmetry	DYNC2H1	Chromosom_11_start_from_102980160	Wilcox.test	1.97	3.44142e-179	1.56378e-175
467	1	GO	specification of symmetry	CCDC39	Chromosom_3_start_from_180320646	Wilcox.test	0.3	1.05664e-20	1.71703e-17
468	1	GO	specification of symmetry	CTNNB1	Chromosom_3_start_from_41236328	Wilcox.test	0.15	0.000340406	0.14263
469	1	GO	specification of symmetry	DNAAF1	Chromosom_16_start_from_84178865	No	NA	NA	NA
470	1	GO	specification of symmetry	CCDC40	Chromosom_17_start_from_78010435	Wilcox.test	-0.52	8.35734e-79	2.83147e-75
471	1	GO	neural retina development	NTRK2	Chromosom_9_start_from_87283466	Wilcox.test	1.73	1.21901e-101	4.70537e-98
472	1	GO	neural retina development	SOX9	Chromosom_17_start_from_70117161	Wilcox.test	0.24	3.86113e-05	0.0224718
473	1	GO	neural retina development	ATP2B1	Chromosom_12_start_from_89981828	Wilcox.test	1.36	3.39899e-61	9.48657e-58
474	1	GO	neural retina development	TGFB2	Chromosom_1_start_from_218519577	Wilcox.test	0.33	5.54813e-12	6.05301e-09
475	1	GO	neural retina development	CALB1	Chromosom_8_start_from_91070836	Wilcox.test	0.3	2.4595e-20	3.85157e-17
476	1	GO	neural retina development	HIPK1	Chromosom_1_start_from_114471814	Wilcox.test	0.8	9.2572e-66	2.77068e-62
477	1	GO	cell communication by electrical coupling involved in cardiac conduction	ATP1B1	Chromosom_1_start_from_169074935	Wilcox.test	0.56	1.0991e-68	3.405e-65
478	1	GO	cell communication by electrical coupling involved in cardiac conduction	GJA1	Chromosom_6_start_from_121756838	Wilcox.test	0.56	9.30499e-71	3.01854e-67
479	1	GO	cell communication by electrical coupling involved in cardiac conduction	ATP1B2	Chromosom_17_start_from_7549945	Wilcox.test	-0.37	3.75074e-39	8.43916e-36
480	1	GO	cell communication by electrical coupling involved in cardiac conduction	ATP1A2	Chromosom_1_start_from_160085549	Wilcox.test	0.13	0.00109312	0.290769
481	1	GO	positive regulation of epithelial cell migration	ANGPT1	Chromosom_8_start_from_108261721	Wilcox.test	0.73	6.70613e-26	1.25673e-22
482	1	GO	positive regulation of epithelial cell migration	WNT5A	Chromosom_3_start_from_55499743	No	NA	NA	NA
483	1	GO	positive regulation of epithelial cell migration	SOX9	Chromosom_17_start_from_70117161	Wilcox.test	0.24	3.86113e-05	0.0224718
484	1	GO	positive regulation of epithelial cell migration	JUN	Chromosom_1_start_from_59246465	Wilcox.test	0.65	1.9275e-76	6.44556e-73
485	1	GO	positive regulation of epithelial cell migration	TGFB2	Chromosom_1_start_from_218519577	Wilcox.test	0.33	5.54813e-12	6.05301e-09
486	1	GO	positive regulation of epithelial cell migration	RHOB	Chromosom_2_start_from_20646835	Wilcox.test	-0.08	4.83149e-07	0.000374924
487	1	GO	positive regulation of epithelial cell migration	ANXA1	Chromosom_9_start_from_75766673	Wilcox.test	1.69	4.94288e-97	1.78784e-93
488	1	GO	positive regulation of epithelial cell migration	CLASP2	Chromosom_3_start_from_33537737	Wilcox.test	0.11	4.09693e-09	3.37587e-06
489	1	GO	positive regulation of epithelial cell migration	AGT	Chromosom_1_start_from_230838269	Wilcox.test	0.27	1.25764e-22	2.27381e-19
490	1	GO	regulation of cartilage development	WNT5A	Chromosom_3_start_from_55499743	No	NA	NA	NA
491	1	GO	regulation of cartilage development	SOX9	Chromosom_17_start_from_70117161	Wilcox.test	0.24	3.86113e-05	0.0224718
492	1	GO	regulation of cartilage development	SOX5	Chromosom_12_start_from_23682440	Wilcox.test	0.89	6.36631e-121	2.58982e-117
493	1	GO	regulation of cartilage development	TRPS1	Chromosom_8_start_from_116420724	Wilcox.test	0.58	7.16885e-30	1.44882e-26
494	1	GO	regulation of cartilage development	CTNNB1	Chromosom_3_start_from_41236328	Wilcox.test	0.15	0.000340406	0.14263
495	1	GO	regulation of cartilage development	BMPR1B	Chromosom_4_start_from_95679119	Wilcox.test	0.29	2.31252e-18	3.39016e-15
496	1	GO	lung development	SLC7A11	Chromosom_4_start_from_139085251	Wilcox.test	0.73	6.00274e-68	1.81463e-64
497	1	GO	lung development	WNT5A	Chromosom_3_start_from_55499743	No	NA	NA	NA
498	1	GO	lung development	TNC	Chromosom_9_start_from_117782806	Wilcox.test	0.57	4.35102e-22	7.4794e-19
499	1	GO	lung development	SOX9	Chromosom_17_start_from_70117161	Wilcox.test	0.24	3.86113e-05	0.0224718
500	1	GO	lung development	NFIB	Chromosom_9_start_from_14081842	Wilcox.test	0.41	1.20563e-28	2.39678e-25
501	1	GO	lung development	CCDC39	Chromosom_3_start_from_180320646	Wilcox.test	0.3	1.05664e-20	1.71703e-17
502	1	GO	lung development	CTNNB1	Chromosom_3_start_from_41236328	Wilcox.test	0.15	0.000340406	0.14263
503	1	GO	lung development	DNAAF1	Chromosom_16_start_from_84178865	No	NA	NA	NA
504	1	GO	lung development	CCDC40	Chromosom_17_start_from_78010435	Wilcox.test	-0.52	8.35734e-79	2.83147e-75
505	1	GO	cognition	PTPRZ1	Chromosom_7_start_from_121513143	Wilcox.test	0.27	8.12643e-23	1.47576e-19
506	1	GO	cognition	NTRK2	Chromosom_9_start_from_87283466	Wilcox.test	1.73	1.21901e-101	4.70537e-98
507	1	GO	cognition	SLC7A11	Chromosom_4_start_from_139085251	Wilcox.test	0.73	6.00274e-68	1.81463e-64
508	1	GO	cognition	PJA2	Chromosom_5_start_from_108670410	Wilcox.test	1.39	1.62448e-120	6.59053e-117
509	1	GO	cognition	JUN	Chromosom_1_start_from_59246465	Wilcox.test	0.65	1.9275e-76	6.44556e-73
510	1	GO	cognition	ATP1A2	Chromosom_1_start_from_160085549	Wilcox.test	0.13	0.00109312	0.290769
511	1	GO	cognition	S100B	Chromosom_21_start_from_48018875	Wilcox.test	1	6.14536e-28	1.20879e-24
512	1	GO	cognition	CALB1	Chromosom_8_start_from_91070836	Wilcox.test	0.3	2.4595e-20	3.85157e-17
513	1	GO	cognition	FAM107A	Chromosom_3_start_from_58549844	Wilcox.test	0.19	1.08847e-10	1.00465e-07
514	1	GO	cognition	ATXN1	Chromosom_6_start_from_16299343	Wilcox.test	1.16	1.60451e-47	3.90859e-44
515	1	GO	cognition	PPP1R1B	Chromosom_17_start_from_37782993	Wilcox.test	-0.54	5.22026e-83	1.81561e-79
516	1	GO	cognition	AGT	Chromosom_1_start_from_230838269	Wilcox.test	0.27	1.25764e-22	2.27381e-19
517	1	GO	endochondral bone morphogenesis	COL6A1	Chromosom_21_start_from_47401651	Wilcox.test	0.74	1.73818e-15	2.39869e-12
518	1	GO	endochondral bone morphogenesis	SOX9	Chromosom_17_start_from_70117161	Wilcox.test	0.24	3.86113e-05	0.0224718
519	1	GO	endochondral bone morphogenesis	COL6A2	Chromosom_21_start_from_47518011	Wilcox.test	0.82	1.02353e-18	1.52198e-15
520	1	GO	endochondral bone morphogenesis	BMPR1B	Chromosom_4_start_from_95679119	Wilcox.test	0.29	2.31252e-18	3.39016e-15
521	1	GO	endochondral bone morphogenesis	COL6A3	Chromosom_2_start_from_238232646	Wilcox.test	-0.19	4.39471e-11	4.21892e-08
522	1	GO	endochondral bone morphogenesis	TRIP11	Chromosom_14_start_from_92432335	Wilcox.test	0.57	3.82002e-12	4.24404e-09
523	1	GO	regulation of cardiac conduction	ATP1B1	Chromosom_1_start_from_169074935	Wilcox.test	0.56	1.0991e-68	3.405e-65
524	1	GO	regulation of cardiac conduction	ATP1B2	Chromosom_17_start_from_7549945	Wilcox.test	-0.37	3.75074e-39	8.43916e-36
525	1	GO	regulation of cardiac conduction	ATP2B1	Chromosom_12_start_from_89981828	Wilcox.test	1.36	3.39899e-61	9.48657e-58
526	1	GO	regulation of cardiac conduction	ATP1A2	Chromosom_1_start_from_160085549	Wilcox.test	0.13	0.00109312	0.290769
527	1	GO	regulation of cardiac conduction	FXYD1	Chromosom_19_start_from_35629712	Wilcox.test	-0.23	2.9051e-13	3.43674e-10
528	1	GO	regulation of cardiac conduction	AGT	Chromosom_1_start_from_230838269	Wilcox.test	0.27	1.25764e-22	2.27381e-19
529	1	GO	cartilage development involved in endochondral bone morphogenesis	COL6A1	Chromosom_21_start_from_47401651	Wilcox.test	0.74	1.73818e-15	2.39869e-12
530	1	GO	cartilage development involved in endochondral bone morphogenesis	SOX9	Chromosom_17_start_from_70117161	Wilcox.test	0.24	3.86113e-05	0.0224718
531	1	GO	cartilage development involved in endochondral bone morphogenesis	COL6A2	Chromosom_21_start_from_47518011	Wilcox.test	0.82	1.02353e-18	1.52198e-15
532	1	GO	cartilage development involved in endochondral bone morphogenesis	COL6A3	Chromosom_2_start_from_238232646	Wilcox.test	-0.19	4.39471e-11	4.21892e-08
533	1	GO	cartilage development involved in endochondral bone morphogenesis	TRIP11	Chromosom_14_start_from_92432335	Wilcox.test	0.57	3.82002e-12	4.24404e-09
534	1	GO	pri-miRNA transcription by RNA polymerase II	SOX9	Chromosom_17_start_from_70117161	Wilcox.test	0.24	3.86113e-05	0.0224718
535	1	GO	pri-miRNA transcription by RNA polymerase II	JUN	Chromosom_1_start_from_59246465	Wilcox.test	0.65	1.9275e-76	6.44556e-73
536	1	GO	pri-miRNA transcription by RNA polymerase II	NFIB	Chromosom_9_start_from_14081842	Wilcox.test	0.41	1.20563e-28	2.39678e-25
537	1	GO	pri-miRNA transcription by RNA polymerase II	TGFB2	Chromosom_1_start_from_218519577	Wilcox.test	0.33	5.54813e-12	6.05301e-09
538	1	GO	pri-miRNA transcription by RNA polymerase II	TEAD1	Chromosom_11_start_from_12695969	Wilcox.test	0.2	0.00177984	0.414703
539	1	GO	amino acid import	SLC7A11	Chromosom_4_start_from_139085251	Wilcox.test	0.73	6.00274e-68	1.81463e-64
540	1	GO	amino acid import	SLC1A3	Chromosom_5_start_from_36606457	Wilcox.test	1.03	1.53347e-133	6.66908e-130
541	1	GO	amino acid import	ATP1A2	Chromosom_1_start_from_160085549	Wilcox.test	0.13	0.00109312	0.290769
542	1	GO	amino acid import	AGT	Chromosom_1_start_from_230838269	Wilcox.test	0.27	1.25764e-22	2.27381e-19
543	1	GO	prostate gland epithelium morphogenesis	WNT5A	Chromosom_3_start_from_55499743	No	NA	NA	NA
544	1	GO	prostate gland epithelium morphogenesis	TNC	Chromosom_9_start_from_117782806	Wilcox.test	0.57	4.35102e-22	7.4794e-19
545	1	GO	prostate gland epithelium morphogenesis	ID4	Chromosom_6_start_from_19837617	Wilcox.test	1.33	5.66307e-57	1.52167e-53
546	1	GO	prostate gland epithelium morphogenesis	SOX9	Chromosom_17_start_from_70117161	Wilcox.test	0.24	3.86113e-05	0.0224718
547	1	GO	learning or memory	PTPRZ1	Chromosom_7_start_from_121513143	Wilcox.test	0.27	8.12643e-23	1.47576e-19
548	1	GO	learning or memory	NTRK2	Chromosom_9_start_from_87283466	Wilcox.test	1.73	1.21901e-101	4.70537e-98
549	1	GO	learning or memory	SLC7A11	Chromosom_4_start_from_139085251	Wilcox.test	0.73	6.00274e-68	1.81463e-64
550	1	GO	learning or memory	PJA2	Chromosom_5_start_from_108670410	Wilcox.test	1.39	1.62448e-120	6.59053e-117
551	1	GO	learning or memory	JUN	Chromosom_1_start_from_59246465	Wilcox.test	0.65	1.9275e-76	6.44556e-73
552	1	GO	learning or memory	ATP1A2	Chromosom_1_start_from_160085549	Wilcox.test	0.13	0.00109312	0.290769
553	1	GO	learning or memory	S100B	Chromosom_21_start_from_48018875	Wilcox.test	1	6.14536e-28	1.20879e-24
554	1	GO	learning or memory	CALB1	Chromosom_8_start_from_91070836	Wilcox.test	0.3	2.4595e-20	3.85157e-17
555	1	GO	learning or memory	ATXN1	Chromosom_6_start_from_16299343	Wilcox.test	1.16	1.60451e-47	3.90859e-44
556	1	GO	learning or memory	PPP1R1B	Chromosom_17_start_from_37782993	Wilcox.test	-0.54	5.22026e-83	1.81561e-79
557	1	GO	learning or memory	AGT	Chromosom_1_start_from_230838269	Wilcox.test	0.27	1.25764e-22	2.27381e-19
558	1	GO	chondrocyte development	COL6A1	Chromosom_21_start_from_47401651	Wilcox.test	0.74	1.73818e-15	2.39869e-12
559	1	GO	chondrocyte development	SOX9	Chromosom_17_start_from_70117161	Wilcox.test	0.24	3.86113e-05	0.0224718
560	1	GO	chondrocyte development	COL6A2	Chromosom_21_start_from_47518011	Wilcox.test	0.82	1.02353e-18	1.52198e-15
561	1	GO	chondrocyte development	BMPR1B	Chromosom_4_start_from_95679119	Wilcox.test	0.29	2.31252e-18	3.39016e-15
562	1	GO	chondrocyte development	COL6A3	Chromosom_2_start_from_238232646	Wilcox.test	-0.19	4.39471e-11	4.21892e-08
563	1	GO	export across plasma membrane	ATP1B1	Chromosom_1_start_from_169074935	Wilcox.test	0.56	1.0991e-68	3.405e-65
564	1	GO	export across plasma membrane	ATP1B2	Chromosom_17_start_from_7549945	Wilcox.test	-0.37	3.75074e-39	8.43916e-36
565	1	GO	export across plasma membrane	ATP2B1	Chromosom_12_start_from_89981828	Wilcox.test	1.36	3.39899e-61	9.48657e-58
566	1	GO	export across plasma membrane	ATP1A2	Chromosom_1_start_from_160085549	Wilcox.test	0.13	0.00109312	0.290769
567	1	GO	export across plasma membrane	FXYD1	Chromosom_19_start_from_35629712	Wilcox.test	-0.23	2.9051e-13	3.43674e-10
568	1	GO	regulation of cilium beat frequency	CCDC39	Chromosom_3_start_from_180320646	Wilcox.test	0.3	1.05664e-20	1.71703e-17
569	1	GO	regulation of cilium beat frequency	DNAAF1	Chromosom_16_start_from_84178865	No	NA	NA	NA
570	1	GO	regulation of cilium beat frequency	CCDC40	Chromosom_17_start_from_78010435	Wilcox.test	-0.52	8.35734e-79	2.83147e-75
571	1	GO	negative regulation of inclusion body assembly	HSPA2	Chromosom_14_start_from_65002623	Wilcox.test	1.2	6.07242e-111	2.40346e-107
572	1	GO	negative regulation of inclusion body assembly	DNAJB1	Chromosom_19_start_from_14625582	Wilcox.test	-0.93	1.38571e-75	4.60054e-72
573	1	GO	negative regulation of inclusion body assembly	HSPA1A	Chromosom_6_start_from_31783291	Wilcox.test	-0.42	7.56307e-15	1.00438e-11
574	1	GO	respiratory tube development	SLC7A11	Chromosom_4_start_from_139085251	Wilcox.test	0.73	6.00274e-68	1.81463e-64
575	1	GO	respiratory tube development	WNT5A	Chromosom_3_start_from_55499743	No	NA	NA	NA
576	1	GO	respiratory tube development	TNC	Chromosom_9_start_from_117782806	Wilcox.test	0.57	4.35102e-22	7.4794e-19
577	1	GO	respiratory tube development	SOX9	Chromosom_17_start_from_70117161	Wilcox.test	0.24	3.86113e-05	0.0224718
578	1	GO	respiratory tube development	NFIB	Chromosom_9_start_from_14081842	Wilcox.test	0.41	1.20563e-28	2.39678e-25
579	1	GO	respiratory tube development	CCDC39	Chromosom_3_start_from_180320646	Wilcox.test	0.3	1.05664e-20	1.71703e-17
580	1	GO	respiratory tube development	CTNNB1	Chromosom_3_start_from_41236328	Wilcox.test	0.15	0.000340406	0.14263
581	1	GO	respiratory tube development	DNAAF1	Chromosom_16_start_from_84178865	No	NA	NA	NA
582	1	GO	respiratory tube development	CCDC40	Chromosom_17_start_from_78010435	Wilcox.test	-0.52	8.35734e-79	2.83147e-75
583	1	GO	regulation of metal ion transport	ATP1B1	Chromosom_1_start_from_169074935	Wilcox.test	0.56	1.0991e-68	3.405e-65
584	1	GO	regulation of metal ion transport	CNTN1	Chromosom_12_start_from_41086244	Wilcox.test	0.25	3.69054e-19	5.5358e-16
585	1	GO	regulation of metal ion transport	GJA1	Chromosom_6_start_from_121756838	Wilcox.test	0.56	9.30499e-71	3.01854e-67
586	1	GO	regulation of metal ion transport	ATP1B2	Chromosom_17_start_from_7549945	Wilcox.test	-0.37	3.75074e-39	8.43916e-36
587	1	GO	regulation of metal ion transport	ATP2B1	Chromosom_12_start_from_89981828	Wilcox.test	1.36	3.39899e-61	9.48657e-58
588	1	GO	regulation of metal ion transport	AKAP9	Chromosom_7_start_from_91570181	Wilcox.test	0.34	6.9603e-27	1.33707e-23
589	1	GO	regulation of metal ion transport	AHNAK	Chromosom_11_start_from_62201016	Wilcox.test	-0.7	1.13384e-90	4.05233e-87
590	1	GO	regulation of metal ion transport	ATP1A2	Chromosom_1_start_from_160085549	Wilcox.test	0.13	0.00109312	0.290769
591	1	GO	regulation of metal ion transport	RRAD	Chromosom_16_start_from_66955582	No	NA	NA	NA
592	1	GO	regulation of metal ion transport	HSPA2	Chromosom_14_start_from_65002623	Wilcox.test	1.2	6.07242e-111	2.40346e-107
593	1	GO	regulation of metal ion transport	CTNNB1	Chromosom_3_start_from_41236328	Wilcox.test	0.15	0.000340406	0.14263
594	1	GO	regulation of metal ion transport	DPP10	Chromosom_2_start_from_115199876	Wilcox.test	0.3	1.57768e-22	2.77673e-19
595	1	GO	regulation of metal ion transport	FXYD1	Chromosom_19_start_from_35629712	Wilcox.test	-0.23	2.9051e-13	3.43674e-10
596	1	GO	regulation of metal ion transport	AGT	Chromosom_1_start_from_230838269	Wilcox.test	0.27	1.25764e-22	2.27381e-19
597	1	GO	cytoskeleton-dependent intracellular transport	DST	Chromosom_6_start_from_56322785	Wilcox.test	0.67	7.23725e-116	2.90069e-112
598	1	GO	cytoskeleton-dependent intracellular transport	KIF1B	Chromosom_1_start_from_10270863	Wilcox.test	-0.21	3.00113e-19	4.58873e-16
599	1	GO	cytoskeleton-dependent intracellular transport	WDR60	Chromosom_7_start_from_158649269	Wilcox.test	0.59	4.69647e-11	4.40999e-08
600	1	GO	cytoskeleton-dependent intracellular transport	MAP2	Chromosom_2_start_from_210288782	Wilcox.test	0.1	0.0213346	1
601	1	GO	cytoskeleton-dependent intracellular transport	RPGR	Chromosom_X_start_from_38128416	Wilcox.test	NaN	0.0213346	1
602	1	GO	cytoskeleton-dependent intracellular transport	ARHGAP21	Chromosom_10_start_from_24872538	Wilcox.test	1.95	2.95703e-123	1.21031e-119
603	1	GO	cytoskeleton-dependent intracellular transport	DYNC2H1	Chromosom_11_start_from_102980160	Wilcox.test	1.97	3.44142e-179	1.56378e-175
604	1	GO	cytoskeleton-dependent intracellular transport	TRIP11	Chromosom_14_start_from_92432335	Wilcox.test	0.57	3.82002e-12	4.24404e-09
605	1	GO	cytoskeleton-dependent intracellular transport	DYNLRB2	Chromosom_16_start_from_80574631	Wilcox.test	0.17	0.00211328	0.486054
606	1	GO	embryonic heart tube development	WNT5A	Chromosom_3_start_from_55499743	No	NA	NA	NA
607	1	GO	embryonic heart tube development	GJA1	Chromosom_6_start_from_121756838	Wilcox.test	0.56	9.30499e-71	3.01854e-67
608	1	GO	embryonic heart tube development	CCDC39	Chromosom_3_start_from_180320646	Wilcox.test	0.3	1.05664e-20	1.71703e-17
609	1	GO	embryonic heart tube development	CTNNB1	Chromosom_3_start_from_41236328	Wilcox.test	0.15	0.000340406	0.14263
610	1	GO	embryonic heart tube development	DNAAF1	Chromosom_16_start_from_84178865	No	NA	NA	NA
611	1	GO	embryonic heart tube development	CCDC40	Chromosom_17_start_from_78010435	Wilcox.test	-0.52	8.35734e-79	2.83147e-75
612	1	GO	membrane repolarization	ATP1B1	Chromosom_1_start_from_169074935	Wilcox.test	0.56	1.0991e-68	3.405e-65
613	1	GO	membrane repolarization	GJA1	Chromosom_6_start_from_121756838	Wilcox.test	0.56	9.30499e-71	3.01854e-67
614	1	GO	membrane repolarization	ATP1B2	Chromosom_17_start_from_7549945	Wilcox.test	-0.37	3.75074e-39	8.43916e-36
615	1	GO	membrane repolarization	AKAP9	Chromosom_7_start_from_91570181	Wilcox.test	0.34	6.9603e-27	1.33707e-23
616	1	GO	membrane repolarization	ATP1A2	Chromosom_1_start_from_160085549	Wilcox.test	0.13	0.00109312	0.290769
617	1	GO	prostate gland morphogenesis	WNT5A	Chromosom_3_start_from_55499743	No	NA	NA	NA
618	1	GO	prostate gland morphogenesis	TNC	Chromosom_9_start_from_117782806	Wilcox.test	0.57	4.35102e-22	7.4794e-19
619	1	GO	prostate gland morphogenesis	ID4	Chromosom_6_start_from_19837617	Wilcox.test	1.33	5.66307e-57	1.52167e-53
620	1	GO	prostate gland morphogenesis	SOX9	Chromosom_17_start_from_70117161	Wilcox.test	0.24	3.86113e-05	0.0224718
621	1	GO	central nervous system neuron development	NTRK2	Chromosom_9_start_from_87283466	Wilcox.test	1.73	1.21901e-101	4.70537e-98
622	1	GO	central nervous system neuron development	WNT5A	Chromosom_3_start_from_55499743	No	NA	NA	NA
623	1	GO	central nervous system neuron development	MAP2	Chromosom_2_start_from_210288782	Wilcox.test	0.1	0.0213346	1
624	1	GO	central nervous system neuron development	NFIB	Chromosom_9_start_from_14081842	Wilcox.test	0.41	1.20563e-28	2.39678e-25
625	1	GO	central nervous system neuron development	DCLK1	Chromosom_13_start_from_36345478	Wilcox.test	0.35	2.49439e-23	4.55974e-20
626	1	GO	central nervous system neuron development	DCLK2	Chromosom_4_start_from_150999426	Wilcox.test	0.63	3.6567e-101	1.3826e-97
627	1	GO	negative regulation of transcription from RNA polymerase II promoter in response to stress	JUN	Chromosom_1_start_from_59246465	Wilcox.test	0.65	1.9275e-76	6.44556e-73
628	1	GO	negative regulation of transcription from RNA polymerase II promoter in response to stress	DNAJB1	Chromosom_19_start_from_14625582	Wilcox.test	-0.93	1.38571e-75	4.60054e-72
629	1	GO	negative regulation of transcription from RNA polymerase II promoter in response to stress	HSPA1A	Chromosom_6_start_from_31783291	Wilcox.test	-0.42	7.56307e-15	1.00438e-11
630	1	GO	central nervous system neuron differentiation	NTRK2	Chromosom_9_start_from_87283466	Wilcox.test	1.73	1.21901e-101	4.70537e-98
631	1	GO	central nervous system neuron differentiation	WNT5A	Chromosom_3_start_from_55499743	No	NA	NA	NA
632	1	GO	central nervous system neuron differentiation	ID4	Chromosom_6_start_from_19837617	Wilcox.test	1.33	5.66307e-57	1.52167e-53
633	1	GO	central nervous system neuron differentiation	MAP2	Chromosom_2_start_from_210288782	Wilcox.test	0.1	0.0213346	1
634	1	GO	central nervous system neuron differentiation	NFIB	Chromosom_9_start_from_14081842	Wilcox.test	0.41	1.20563e-28	2.39678e-25
635	1	GO	central nervous system neuron differentiation	DYNC2H1	Chromosom_11_start_from_102980160	Wilcox.test	1.97	3.44142e-179	1.56378e-175
636	1	GO	central nervous system neuron differentiation	DCLK1	Chromosom_13_start_from_36345478	Wilcox.test	0.35	2.49439e-23	4.55974e-20
637	1	GO	central nervous system neuron differentiation	DCLK2	Chromosom_4_start_from_150999426	Wilcox.test	0.63	3.6567e-101	1.3826e-97
638	1	GO	central nervous system neuron differentiation	CTNNB1	Chromosom_3_start_from_41236328	Wilcox.test	0.15	0.000340406	0.14263
639	1	GO	digestive system development	WNT5A	Chromosom_3_start_from_55499743	No	NA	NA	NA
640	1	GO	digestive system development	WLS	Chromosom_1_start_from_68564142	Wilcox.test	1.06	2.75856e-151	1.23556e-147
641	1	GO	digestive system development	EDNRB	Chromosom_13_start_from_78469616	Wilcox.test	0.49	2.53391e-49	6.33225e-46
642	1	GO	digestive system development	TGFB2	Chromosom_1_start_from_218519577	Wilcox.test	0.33	5.54813e-12	6.05301e-09
643	1	GO	digestive system development	CCDC39	Chromosom_3_start_from_180320646	Wilcox.test	0.3	1.05664e-20	1.71703e-17
644	1	GO	digestive system development	CTNNB1	Chromosom_3_start_from_41236328	Wilcox.test	0.15	0.000340406	0.14263
645	1	GO	digestive system development	DNAAF1	Chromosom_16_start_from_84178865	No	NA	NA	NA
646	1	GO	digestive system development	CCDC40	Chromosom_17_start_from_78010435	Wilcox.test	-0.52	8.35734e-79	2.83147e-75
647	1	GO	cardiac conduction	ATP1B1	Chromosom_1_start_from_169074935	Wilcox.test	0.56	1.0991e-68	3.405e-65
648	1	GO	cardiac conduction	GJA1	Chromosom_6_start_from_121756838	Wilcox.test	0.56	9.30499e-71	3.01854e-67
649	1	GO	cardiac conduction	ATP1B2	Chromosom_17_start_from_7549945	Wilcox.test	-0.37	3.75074e-39	8.43916e-36
650	1	GO	cardiac conduction	ATP2B1	Chromosom_12_start_from_89981828	Wilcox.test	1.36	3.39899e-61	9.48657e-58
651	1	GO	cardiac conduction	AKAP9	Chromosom_7_start_from_91570181	Wilcox.test	0.34	6.9603e-27	1.33707e-23
652	1	GO	cardiac conduction	ATP1A2	Chromosom_1_start_from_160085549	Wilcox.test	0.13	0.00109312	0.290769
653	1	GO	cardiac conduction	FXYD1	Chromosom_19_start_from_35629712	Wilcox.test	-0.23	2.9051e-13	3.43674e-10
654	1	GO	cardiac conduction	AGT	Chromosom_1_start_from_230838269	Wilcox.test	0.27	1.25764e-22	2.27381e-19
655	1	GO	cell communication by electrical coupling	ATP1B1	Chromosom_1_start_from_169074935	Wilcox.test	0.56	1.0991e-68	3.405e-65
656	1	GO	cell communication by electrical coupling	GJA1	Chromosom_6_start_from_121756838	Wilcox.test	0.56	9.30499e-71	3.01854e-67
657	1	GO	cell communication by electrical coupling	ATP1B2	Chromosom_17_start_from_7549945	Wilcox.test	-0.37	3.75074e-39	8.43916e-36
658	1	GO	cell communication by electrical coupling	ATP1A2	Chromosom_1_start_from_160085549	Wilcox.test	0.13	0.00109312	0.290769
659	1	GO	regulation of microtubule-based movement	MAP2	Chromosom_2_start_from_210288782	Wilcox.test	0.1	0.0213346	1
660	1	GO	regulation of microtubule-based movement	CCDC39	Chromosom_3_start_from_180320646	Wilcox.test	0.3	1.05664e-20	1.71703e-17
661	1	GO	regulation of microtubule-based movement	DNAAF1	Chromosom_16_start_from_84178865	No	NA	NA	NA
662	1	GO	regulation of microtubule-based movement	CCDC40	Chromosom_17_start_from_78010435	Wilcox.test	-0.52	8.35734e-79	2.83147e-75
663	1	GO	negative regulation of protein localization to nucleus	ANGPT1	Chromosom_8_start_from_108261721	Wilcox.test	0.73	6.70613e-26	1.25673e-22
664	1	GO	negative regulation of protein localization to nucleus	CD36	Chromosom_7_start_from_79998891	Wilcox.test	0.47	1.21239e-38	2.5727e-35
665	1	GO	negative regulation of protein localization to nucleus	DCLK1	Chromosom_13_start_from_36345478	Wilcox.test	0.35	2.49439e-23	4.55974e-20
666	1	GO	negative regulation of protein localization to nucleus	DCLK2	Chromosom_4_start_from_150999426	Wilcox.test	0.63	3.6567e-101	1.3826e-97
667	1	GO	osteoblast differentiation	COL6A1	Chromosom_21_start_from_47401651	Wilcox.test	0.74	1.73818e-15	2.39869e-12
668	1	GO	osteoblast differentiation	VCAN	Chromosom_5_start_from_82767284	Wilcox.test	0.9	3.74505e-72	1.23512e-68
669	1	GO	osteoblast differentiation	TNC	Chromosom_9_start_from_117782806	Wilcox.test	0.57	4.35102e-22	7.4794e-19
670	1	GO	osteoblast differentiation	ID4	Chromosom_6_start_from_19837617	Wilcox.test	1.33	5.66307e-57	1.52167e-53
671	1	GO	osteoblast differentiation	SMOC1	Chromosom_14_start_from_70320848	Wilcox.test	0.95	4.71471e-91	1.69305e-87
672	1	GO	osteoblast differentiation	GJA1	Chromosom_6_start_from_121756838	Wilcox.test	0.56	9.30499e-71	3.01854e-67
673	1	GO	osteoblast differentiation	TOB1	Chromosom_17_start_from_48939584	Wilcox.test	0.17	1.67491e-14	2.19748e-11
674	1	GO	osteoblast differentiation	ZHX3	Chromosom_20_start_from_39807088	Wilcox.test	-0.27	3.67284e-30	7.49994e-27
675	1	GO	osteoblast differentiation	CTNNB1	Chromosom_3_start_from_41236328	Wilcox.test	0.15	0.000340406	0.14263
676	1	GO	osteoblast differentiation	BMPR1B	Chromosom_4_start_from_95679119	Wilcox.test	0.29	2.31252e-18	3.39016e-15
677	1	GO	regulation of chondrocyte differentiation	SOX9	Chromosom_17_start_from_70117161	Wilcox.test	0.24	3.86113e-05	0.0224718
678	1	GO	regulation of chondrocyte differentiation	SOX5	Chromosom_12_start_from_23682440	Wilcox.test	0.89	6.36631e-121	2.58982e-117
679	1	GO	regulation of chondrocyte differentiation	TRPS1	Chromosom_8_start_from_116420724	Wilcox.test	0.58	7.16885e-30	1.44882e-26
680	1	GO	regulation of chondrocyte differentiation	CTNNB1	Chromosom_3_start_from_41236328	Wilcox.test	0.15	0.000340406	0.14263
681	1	GO	regulation of chondrocyte differentiation	BMPR1B	Chromosom_4_start_from_95679119	Wilcox.test	0.29	2.31252e-18	3.39016e-15
682	1	GO	sodium ion homeostasis	ATP1B1	Chromosom_1_start_from_169074935	Wilcox.test	0.56	1.0991e-68	3.405e-65
683	1	GO	sodium ion homeostasis	ATP1B2	Chromosom_17_start_from_7549945	Wilcox.test	-0.37	3.75074e-39	8.43916e-36
684	1	GO	sodium ion homeostasis	EDNRB	Chromosom_13_start_from_78469616	Wilcox.test	0.49	2.53391e-49	6.33225e-46
685	1	GO	sodium ion homeostasis	ATP1A2	Chromosom_1_start_from_160085549	Wilcox.test	0.13	0.00109312	0.290769
686	1	GO	sodium ion homeostasis	AGT	Chromosom_1_start_from_230838269	Wilcox.test	0.27	1.25764e-22	2.27381e-19
687	1	GO	cell junction assembly	NTRK2	Chromosom_9_start_from_87283466	Wilcox.test	1.73	1.21901e-101	4.70537e-98
688	1	GO	cell junction assembly	DST	Chromosom_6_start_from_56322785	Wilcox.test	0.67	7.23725e-116	2.90069e-112
689	1	GO	cell junction assembly	LIMCH1	Chromosom_4_start_from_41361624	Wilcox.test	0.61	3.24836e-103	1.26718e-99
690	1	GO	cell junction assembly	WNT5A	Chromosom_3_start_from_55499743	No	NA	NA	NA
691	1	GO	cell junction assembly	GJA1	Chromosom_6_start_from_121756838	Wilcox.test	0.56	9.30499e-71	3.01854e-67
692	1	GO	cell junction assembly	MACF1	Chromosom_1_start_from_39546988	Wilcox.test	-0.3	6.5606e-30	1.33508e-26
693	1	GO	cell junction assembly	FRMPD2	Chromosom_10_start_from_49364601	Wilcox.test	0.68	1.69743e-74	5.62019e-71
694	1	GO	cell junction assembly	NPHP1	Chromosom_2_start_from_110879888	Wilcox.test	0.63	7.22523e-42	1.6712e-38
695	1	GO	cell junction assembly	APC	Chromosom_5_start_from_112043195	Wilcox.test	1.27	3.11638e-103	1.22006e-99
696	1	GO	cell junction assembly	HIPK1	Chromosom_1_start_from_114471814	Wilcox.test	0.8	9.2572e-66	2.77068e-62
697	1	GO	cell junction assembly	FAM107A	Chromosom_3_start_from_58549844	Wilcox.test	0.19	1.08847e-10	1.00465e-07
698	1	GO	cell junction assembly	CTNNB1	Chromosom_3_start_from_41236328	Wilcox.test	0.15	0.000340406	0.14263
699	1	GO	cell junction assembly	CLASP2	Chromosom_3_start_from_33537737	Wilcox.test	0.11	4.09693e-09	3.37587e-06
700	1	GO	cell junction assembly	AGT	Chromosom_1_start_from_230838269	Wilcox.test	0.27	1.25764e-22	2.27381e-19
701	1	GO	appendage morphogenesis	WNT5A	Chromosom_3_start_from_55499743	No	NA	NA	NA
702	1	GO	appendage morphogenesis	SOX9	Chromosom_17_start_from_70117161	Wilcox.test	0.24	3.86113e-05	0.0224718
703	1	GO	appendage morphogenesis	INTU	Chromosom_4_start_from_128544426	Wilcox.test	0.53	4.67666e-41	1.07189e-37
704	1	GO	appendage morphogenesis	GJA1	Chromosom_6_start_from_121756838	Wilcox.test	0.56	9.30499e-71	3.01854e-67
705	1	GO	appendage morphogenesis	TGFB2	Chromosom_1_start_from_218519577	Wilcox.test	0.33	5.54813e-12	6.05301e-09
706	1	GO	appendage morphogenesis	DYNC2H1	Chromosom_11_start_from_102980160	Wilcox.test	1.97	3.44142e-179	1.56378e-175
707	1	GO	appendage morphogenesis	CTNNB1	Chromosom_3_start_from_41236328	Wilcox.test	0.15	0.000340406	0.14263
708	1	GO	appendage morphogenesis	BMPR1B	Chromosom_4_start_from_95679119	Wilcox.test	0.29	2.31252e-18	3.39016e-15
709	1	GO	limb morphogenesis	WNT5A	Chromosom_3_start_from_55499743	No	NA	NA	NA
710	1	GO	limb morphogenesis	SOX9	Chromosom_17_start_from_70117161	Wilcox.test	0.24	3.86113e-05	0.0224718
711	1	GO	limb morphogenesis	INTU	Chromosom_4_start_from_128544426	Wilcox.test	0.53	4.67666e-41	1.07189e-37
712	1	GO	limb morphogenesis	GJA1	Chromosom_6_start_from_121756838	Wilcox.test	0.56	9.30499e-71	3.01854e-67
713	1	GO	limb morphogenesis	TGFB2	Chromosom_1_start_from_218519577	Wilcox.test	0.33	5.54813e-12	6.05301e-09
714	1	GO	limb morphogenesis	DYNC2H1	Chromosom_11_start_from_102980160	Wilcox.test	1.97	3.44142e-179	1.56378e-175
715	1	GO	limb morphogenesis	CTNNB1	Chromosom_3_start_from_41236328	Wilcox.test	0.15	0.000340406	0.14263
716	1	GO	limb morphogenesis	BMPR1B	Chromosom_4_start_from_95679119	Wilcox.test	0.29	2.31252e-18	3.39016e-15
717	1	GO	intraciliary transport	WDR60	Chromosom_7_start_from_158649269	Wilcox.test	0.59	4.69647e-11	4.40999e-08
718	1	GO	intraciliary transport	RPGR	Chromosom_X_start_from_38128416	Wilcox.test	NaN	4.69647e-11	4.40999e-08
719	1	GO	intraciliary transport	DYNC2H1	Chromosom_11_start_from_102980160	Wilcox.test	1.97	3.44142e-179	1.56378e-175
720	1	GO	intraciliary transport	TRIP11	Chromosom_14_start_from_92432335	Wilcox.test	0.57	3.82002e-12	4.24404e-09
721	1	GO	intraciliary transport	DYNLRB2	Chromosom_16_start_from_80574631	Wilcox.test	0.17	0.00211328	0.486054
722	1	GO	retina development in camera-type eye	NTRK2	Chromosom_9_start_from_87283466	Wilcox.test	1.73	1.21901e-101	4.70537e-98
723	1	GO	retina development in camera-type eye	SOX9	Chromosom_17_start_from_70117161	Wilcox.test	0.24	3.86113e-05	0.0224718
724	1	GO	retina development in camera-type eye	ATP2B1	Chromosom_12_start_from_89981828	Wilcox.test	1.36	3.39899e-61	9.48657e-58
725	1	GO	retina development in camera-type eye	TGFB2	Chromosom_1_start_from_218519577	Wilcox.test	0.33	5.54813e-12	6.05301e-09
726	1	GO	retina development in camera-type eye	NPHP1	Chromosom_2_start_from_110879888	Wilcox.test	0.63	7.22523e-42	1.6712e-38
727	1	GO	retina development in camera-type eye	CALB1	Chromosom_8_start_from_91070836	Wilcox.test	0.3	2.4595e-20	3.85157e-17
728	1	GO	retina development in camera-type eye	HIPK1	Chromosom_1_start_from_114471814	Wilcox.test	0.8	9.2572e-66	2.77068e-62
729	1	GO	retina development in camera-type eye	BMPR1B	Chromosom_4_start_from_95679119	Wilcox.test	0.29	2.31252e-18	3.39016e-15
730	1	GO	bone morphogenesis	COL6A1	Chromosom_21_start_from_47401651	Wilcox.test	0.74	1.73818e-15	2.39869e-12
731	1	GO	bone morphogenesis	SOX9	Chromosom_17_start_from_70117161	Wilcox.test	0.24	3.86113e-05	0.0224718
732	1	GO	bone morphogenesis	COL6A2	Chromosom_21_start_from_47518011	Wilcox.test	0.82	1.02353e-18	1.52198e-15
733	1	GO	bone morphogenesis	BMPR1B	Chromosom_4_start_from_95679119	Wilcox.test	0.29	2.31252e-18	3.39016e-15
734	1	GO	bone morphogenesis	COL6A3	Chromosom_2_start_from_238232646	Wilcox.test	-0.19	4.39471e-11	4.21892e-08
735	1	GO	bone morphogenesis	TRIP11	Chromosom_14_start_from_92432335	Wilcox.test	0.57	3.82002e-12	4.24404e-09
736	1	GO	bone morphogenesis	INSIG1	Chromosom_7_start_from_155089486	No	NA	NA	NA
737	1	GO	cellular potassium ion homeostasis	ATP1B1	Chromosom_1_start_from_169074935	Wilcox.test	0.56	1.0991e-68	3.405e-65
738	1	GO	cellular potassium ion homeostasis	ATP1B2	Chromosom_17_start_from_7549945	Wilcox.test	-0.37	3.75074e-39	8.43916e-36
739	1	GO	cellular potassium ion homeostasis	ATP1A2	Chromosom_1_start_from_160085549	Wilcox.test	0.13	0.00109312	0.290769
740	1	GO	L-glutamate import across plasma membrane	SLC7A11	Chromosom_4_start_from_139085251	Wilcox.test	0.73	6.00274e-68	1.81463e-64
741	1	GO	L-glutamate import across plasma membrane	SLC1A3	Chromosom_5_start_from_36606457	Wilcox.test	1.03	1.53347e-133	6.66908e-130
742	1	GO	L-glutamate import across plasma membrane	ATP1A2	Chromosom_1_start_from_160085549	Wilcox.test	0.13	0.00109312	0.290769
743	1	GO	epithelial tube morphogenesis	FZD3	Chromosom_8_start_from_28351729	Wilcox.test	0.64	1.92825e-105	7.59732e-102
744	1	GO	epithelial tube morphogenesis	WNT5A	Chromosom_3_start_from_55499743	No	NA	NA	NA
745	1	GO	epithelial tube morphogenesis	TNC	Chromosom_9_start_from_117782806	Wilcox.test	0.57	4.35102e-22	7.4794e-19
746	1	GO	epithelial tube morphogenesis	SOX9	Chromosom_17_start_from_70117161	Wilcox.test	0.24	3.86113e-05	0.0224718
747	1	GO	epithelial tube morphogenesis	GJA1	Chromosom_6_start_from_121756838	Wilcox.test	0.56	9.30499e-71	3.01854e-67
748	1	GO	epithelial tube morphogenesis	TGFB2	Chromosom_1_start_from_218519577	Wilcox.test	0.33	5.54813e-12	6.05301e-09
749	1	GO	epithelial tube morphogenesis	RHOB	Chromosom_2_start_from_20646835	Wilcox.test	-0.08	4.83149e-07	0.000374924
750	1	GO	epithelial tube morphogenesis	CCDC39	Chromosom_3_start_from_180320646	Wilcox.test	0.3	1.05664e-20	1.71703e-17
751	1	GO	epithelial tube morphogenesis	CTNNB1	Chromosom_3_start_from_41236328	Wilcox.test	0.15	0.000340406	0.14263
752	1	GO	epithelial tube morphogenesis	DNAAF1	Chromosom_16_start_from_84178865	No	NA	NA	NA
753	1	GO	epithelial tube morphogenesis	CCDC40	Chromosom_17_start_from_78010435	Wilcox.test	-0.52	8.35734e-79	2.83147e-75
754	1	GO	epithelial tube morphogenesis	AGT	Chromosom_1_start_from_230838269	Wilcox.test	0.27	1.25764e-22	2.27381e-19
755	1	GO	regulation of cell junction assembly	NTRK2	Chromosom_9_start_from_87283466	Wilcox.test	1.73	1.21901e-101	4.70537e-98
756	1	GO	regulation of cell junction assembly	LIMCH1	Chromosom_4_start_from_41361624	Wilcox.test	0.61	3.24836e-103	1.26718e-99
757	1	GO	regulation of cell junction assembly	WNT5A	Chromosom_3_start_from_55499743	No	NA	NA	NA
758	1	GO	regulation of cell junction assembly	GJA1	Chromosom_6_start_from_121756838	Wilcox.test	0.56	9.30499e-71	3.01854e-67
759	1	GO	regulation of cell junction assembly	MACF1	Chromosom_1_start_from_39546988	Wilcox.test	-0.3	6.5606e-30	1.33508e-26
760	1	GO	regulation of cell junction assembly	NPHP1	Chromosom_2_start_from_110879888	Wilcox.test	0.63	7.22523e-42	1.6712e-38
761	1	GO	regulation of cell junction assembly	FAM107A	Chromosom_3_start_from_58549844	Wilcox.test	0.19	1.08847e-10	1.00465e-07
762	1	GO	regulation of cell junction assembly	CLASP2	Chromosom_3_start_from_33537737	Wilcox.test	0.11	4.09693e-09	3.37587e-06
763	1	GO	regulation of cell junction assembly	AGT	Chromosom_1_start_from_230838269	Wilcox.test	0.27	1.25764e-22	2.27381e-19
764	1	GO	determination of left/right symmetry	RFX3	Chromosom_9_start_from_3218297	Wilcox.test	0.9	9.14306e-57	2.43937e-53
765	1	GO	determination of left/right symmetry	WNT5A	Chromosom_3_start_from_55499743	No	NA	NA	NA
766	1	GO	determination of left/right symmetry	GJA1	Chromosom_6_start_from_121756838	Wilcox.test	0.56	9.30499e-71	3.01854e-67
767	1	GO	determination of left/right symmetry	DYNC2H1	Chromosom_11_start_from_102980160	Wilcox.test	1.97	3.44142e-179	1.56378e-175
768	1	GO	determination of left/right symmetry	CCDC39	Chromosom_3_start_from_180320646	Wilcox.test	0.3	1.05664e-20	1.71703e-17
769	1	GO	determination of left/right symmetry	DNAAF1	Chromosom_16_start_from_84178865	No	NA	NA	NA
770	1	GO	determination of left/right symmetry	CCDC40	Chromosom_17_start_from_78010435	Wilcox.test	-0.52	8.35734e-79	2.83147e-75
771	1	GO	establishment or maintenance of transmembrane electrochemical gradient	ATP1B1	Chromosom_1_start_from_169074935	Wilcox.test	0.56	1.0991e-68	3.405e-65
772	1	GO	establishment or maintenance of transmembrane electrochemical gradient	ATP1B2	Chromosom_17_start_from_7549945	Wilcox.test	-0.37	3.75074e-39	8.43916e-36
773	1	GO	establishment or maintenance of transmembrane electrochemical gradient	ATP1A2	Chromosom_1_start_from_160085549	Wilcox.test	0.13	0.00109312	0.290769
774	1	GO	regulation of macrophage cytokine production	WNT5A	Chromosom_3_start_from_55499743	No	NA	NA	NA
775	1	GO	regulation of macrophage cytokine production	CD36	Chromosom_7_start_from_79998891	Wilcox.test	0.47	1.21239e-38	2.5727e-35
776	1	GO	regulation of macrophage cytokine production	TGFB2	Chromosom_1_start_from_218519577	Wilcox.test	0.33	5.54813e-12	6.05301e-09
777	1	GO	L-glutamate import	SLC7A11	Chromosom_4_start_from_139085251	Wilcox.test	0.73	6.00274e-68	1.81463e-64
778	1	GO	L-glutamate import	SLC1A3	Chromosom_5_start_from_36606457	Wilcox.test	1.03	1.53347e-133	6.66908e-130
779	1	GO	L-glutamate import	ATP1A2	Chromosom_1_start_from_160085549	Wilcox.test	0.13	0.00109312	0.290769
780	1	GO	hair follicle development	FZD3	Chromosom_8_start_from_28351729	Wilcox.test	0.64	1.92825e-105	7.59732e-102
781	1	GO	hair follicle development	WNT5A	Chromosom_3_start_from_55499743	No	NA	NA	NA
782	1	GO	hair follicle development	SOX9	Chromosom_17_start_from_70117161	Wilcox.test	0.24	3.86113e-05	0.0224718
783	1	GO	hair follicle development	INTU	Chromosom_4_start_from_128544426	Wilcox.test	0.53	4.67666e-41	1.07189e-37
784	1	GO	hair follicle development	TGFB2	Chromosom_1_start_from_218519577	Wilcox.test	0.33	5.54813e-12	6.05301e-09
785	1	GO	hair follicle development	CTNNB1	Chromosom_3_start_from_41236328	Wilcox.test	0.15	0.000340406	0.14263
786	1	GO	regulation of mesenchymal cell proliferation	WNT5A	Chromosom_3_start_from_55499743	No	NA	NA	NA
787	1	GO	regulation of mesenchymal cell proliferation	SOX9	Chromosom_17_start_from_70117161	Wilcox.test	0.24	3.86113e-05	0.0224718
788	1	GO	regulation of mesenchymal cell proliferation	NFIB	Chromosom_9_start_from_14081842	Wilcox.test	0.41	1.20563e-28	2.39678e-25
789	1	GO	regulation of mesenchymal cell proliferation	CTNNB1	Chromosom_3_start_from_41236328	Wilcox.test	0.15	0.000340406	0.14263
790	1	GO	positive regulation of cartilage development	WNT5A	Chromosom_3_start_from_55499743	No	NA	NA	NA
791	1	GO	positive regulation of cartilage development	SOX9	Chromosom_17_start_from_70117161	Wilcox.test	0.24	3.86113e-05	0.0224718
792	1	GO	positive regulation of cartilage development	SOX5	Chromosom_12_start_from_23682440	Wilcox.test	0.89	6.36631e-121	2.58982e-117
793	1	GO	positive regulation of cartilage development	BMPR1B	Chromosom_4_start_from_95679119	Wilcox.test	0.29	2.31252e-18	3.39016e-15
794	1	GO	molting cycle process	FZD3	Chromosom_8_start_from_28351729	Wilcox.test	0.64	1.92825e-105	7.59732e-102
795	1	GO	molting cycle process	WNT5A	Chromosom_3_start_from_55499743	No	NA	NA	NA
796	1	GO	molting cycle process	SOX9	Chromosom_17_start_from_70117161	Wilcox.test	0.24	3.86113e-05	0.0224718
797	1	GO	molting cycle process	INTU	Chromosom_4_start_from_128544426	Wilcox.test	0.53	4.67666e-41	1.07189e-37
798	1	GO	molting cycle process	TGFB2	Chromosom_1_start_from_218519577	Wilcox.test	0.33	5.54813e-12	6.05301e-09
799	1	GO	molting cycle process	CTNNB1	Chromosom_3_start_from_41236328	Wilcox.test	0.15	0.000340406	0.14263
800	1	GO	hair cycle process	FZD3	Chromosom_8_start_from_28351729	Wilcox.test	0.64	1.92825e-105	7.59732e-102
801	1	GO	hair cycle process	WNT5A	Chromosom_3_start_from_55499743	No	NA	NA	NA
802	1	GO	hair cycle process	SOX9	Chromosom_17_start_from_70117161	Wilcox.test	0.24	3.86113e-05	0.0224718
803	1	GO	hair cycle process	INTU	Chromosom_4_start_from_128544426	Wilcox.test	0.53	4.67666e-41	1.07189e-37
804	1	GO	hair cycle process	TGFB2	Chromosom_1_start_from_218519577	Wilcox.test	0.33	5.54813e-12	6.05301e-09
805	1	GO	hair cycle process	CTNNB1	Chromosom_3_start_from_41236328	Wilcox.test	0.15	0.000340406	0.14263
806	1	GO	skin epidermis development	FZD3	Chromosom_8_start_from_28351729	Wilcox.test	0.64	1.92825e-105	7.59732e-102
807	1	GO	skin epidermis development	WNT5A	Chromosom_3_start_from_55499743	No	NA	NA	NA
808	1	GO	skin epidermis development	SOX9	Chromosom_17_start_from_70117161	Wilcox.test	0.24	3.86113e-05	0.0224718
809	1	GO	skin epidermis development	INTU	Chromosom_4_start_from_128544426	Wilcox.test	0.53	4.67666e-41	1.07189e-37
810	1	GO	skin epidermis development	TGFB2	Chromosom_1_start_from_218519577	Wilcox.test	0.33	5.54813e-12	6.05301e-09
811	1	GO	skin epidermis development	CTNNB1	Chromosom_3_start_from_41236328	Wilcox.test	0.15	0.000340406	0.14263
812	1	GO	embryonic organ morphogenesis	FZD3	Chromosom_8_start_from_28351729	Wilcox.test	0.64	1.92825e-105	7.59732e-102
813	1	GO	embryonic organ morphogenesis	WNT5A	Chromosom_3_start_from_55499743	No	NA	NA	NA
814	1	GO	embryonic organ morphogenesis	SOX9	Chromosom_17_start_from_70117161	Wilcox.test	0.24	3.86113e-05	0.0224718
815	1	GO	embryonic organ morphogenesis	WDR60	Chromosom_7_start_from_158649269	Wilcox.test	0.59	4.69647e-11	4.40999e-08
816	1	GO	embryonic organ morphogenesis	GJA1	Chromosom_6_start_from_121756838	Wilcox.test	0.56	9.30499e-71	3.01854e-67
817	1	GO	embryonic organ morphogenesis	HIPK1	Chromosom_1_start_from_114471814	Wilcox.test	0.8	9.2572e-66	2.77068e-62
818	1	GO	embryonic organ morphogenesis	CCDC39	Chromosom_3_start_from_180320646	Wilcox.test	0.3	1.05664e-20	1.71703e-17
819	1	GO	embryonic organ morphogenesis	CTNNB1	Chromosom_3_start_from_41236328	Wilcox.test	0.15	0.000340406	0.14263
820	1	GO	embryonic organ morphogenesis	DNAAF1	Chromosom_16_start_from_84178865	No	NA	NA	NA
821	1	GO	embryonic organ morphogenesis	CCDC40	Chromosom_17_start_from_78010435	Wilcox.test	-0.52	8.35734e-79	2.83147e-75
822	1	GO	embryonic organ morphogenesis	INSIG1	Chromosom_7_start_from_155089486	No	NA	NA	NA
823	1	GO	regulation of cilium movement	CCDC39	Chromosom_3_start_from_180320646	Wilcox.test	0.3	1.05664e-20	1.71703e-17
824	1	GO	regulation of cilium movement	DNAAF1	Chromosom_16_start_from_84178865	No	NA	NA	NA
825	1	GO	regulation of cilium movement	CCDC40	Chromosom_17_start_from_78010435	Wilcox.test	-0.52	8.35734e-79	2.83147e-75
826	1	GO	positive regulation of sodium ion transport	ATP1B1	Chromosom_1_start_from_169074935	Wilcox.test	0.56	1.0991e-68	3.405e-65
827	1	GO	positive regulation of sodium ion transport	CNTN1	Chromosom_12_start_from_41086244	Wilcox.test	0.25	3.69054e-19	5.5358e-16
828	1	GO	positive regulation of sodium ion transport	ATP1B2	Chromosom_17_start_from_7549945	Wilcox.test	-0.37	3.75074e-39	8.43916e-36
829	1	GO	positive regulation of sodium ion transport	FXYD1	Chromosom_19_start_from_35629712	Wilcox.test	-0.23	2.9051e-13	3.43674e-10
830	1	GO	response to steroid hormone	DDX17	Chromosom_22_start_from_38879445	Wilcox.test	-0.85	2.16571e-116	8.691e-113
831	1	GO	response to steroid hormone	ZFP36L1	Chromosom_14_start_from_69254377	Wilcox.test	1.02	8.11201e-98	2.99658e-94
832	1	GO	response to steroid hormone	ATP2B1	Chromosom_12_start_from_89981828	Wilcox.test	1.36	3.39899e-61	9.48657e-58
833	1	GO	response to steroid hormone	NR2F1	Chromosom_5_start_from_92919043	Wilcox.test	1.39	1.2046e-113	4.79312e-110
834	1	GO	response to steroid hormone	TGFB2	Chromosom_1_start_from_218519577	Wilcox.test	0.33	5.54813e-12	6.05301e-09
835	1	GO	response to steroid hormone	ATP1A2	Chromosom_1_start_from_160085549	Wilcox.test	0.13	0.00109312	0.290769
836	1	GO	response to steroid hormone	S100B	Chromosom_21_start_from_48018875	Wilcox.test	1	6.14536e-28	1.20879e-24
837	1	GO	response to steroid hormone	FAM107A	Chromosom_3_start_from_58549844	Wilcox.test	0.19	1.08847e-10	1.00465e-07
838	1	GO	response to steroid hormone	LMO3	Chromosom_12_start_from_16701307	Wilcox.test	1.01	2.51299e-67	7.53896e-64
839	1	GO	response to steroid hormone	CTNNB1	Chromosom_3_start_from_41236328	Wilcox.test	0.15	0.000340406	0.14263
840	1	GO	response to steroid hormone	FOSB	Chromosom_19_start_from_45971253	Wilcox.test	-0.72	8.96824e-44	2.09319e-40
841	1	GO	response to steroid hormone	ANXA1	Chromosom_9_start_from_75766673	Wilcox.test	1.69	4.94288e-97	1.78784e-93
842	1	GO	response to steroid hormone	DUSP1	Chromosom_5_start_from_172195093	Wilcox.test	-0.45	3.99449e-39	8.90771e-36
843	1	GO	positive regulation of ossification	WNT5A	Chromosom_3_start_from_55499743	No	NA	NA	NA
844	1	GO	positive regulation of ossification	ATP2B1	Chromosom_12_start_from_89981828	Wilcox.test	1.36	3.39899e-61	9.48657e-58
845	1	GO	positive regulation of ossification	TGFB2	Chromosom_1_start_from_218519577	Wilcox.test	0.33	5.54813e-12	6.05301e-09
846	1	GO	positive regulation of ossification	ZHX3	Chromosom_20_start_from_39807088	Wilcox.test	-0.27	3.67284e-30	7.49994e-27
847	1	GO	positive regulation of ossification	CTNNB1	Chromosom_3_start_from_41236328	Wilcox.test	0.15	0.000340406	0.14263
848	1	GO	positive regulation of ossification	BMPR1B	Chromosom_4_start_from_95679119	Wilcox.test	0.29	2.31252e-18	3.39016e-15
849	1	GO	regulation of epithelial cell migration	ANGPT1	Chromosom_8_start_from_108261721	Wilcox.test	0.73	6.70613e-26	1.25673e-22
850	1	GO	regulation of epithelial cell migration	WNT5A	Chromosom_3_start_from_55499743	No	NA	NA	NA
851	1	GO	regulation of epithelial cell migration	SOX9	Chromosom_17_start_from_70117161	Wilcox.test	0.24	3.86113e-05	0.0224718
852	1	GO	regulation of epithelial cell migration	JUN	Chromosom_1_start_from_59246465	Wilcox.test	0.65	1.9275e-76	6.44556e-73
853	1	GO	regulation of epithelial cell migration	MACF1	Chromosom_1_start_from_39546988	Wilcox.test	-0.3	6.5606e-30	1.33508e-26
854	1	GO	regulation of epithelial cell migration	TGFB2	Chromosom_1_start_from_218519577	Wilcox.test	0.33	5.54813e-12	6.05301e-09
855	1	GO	regulation of epithelial cell migration	PTPRG	Chromosom_3_start_from_61547243	Wilcox.test	0.22	1.69541e-15	2.34645e-12
856	1	GO	regulation of epithelial cell migration	RHOB	Chromosom_2_start_from_20646835	Wilcox.test	-0.08	4.83149e-07	0.000374924
857	1	GO	regulation of epithelial cell migration	ANXA1	Chromosom_9_start_from_75766673	Wilcox.test	1.69	4.94288e-97	1.78784e-93
858	1	GO	regulation of epithelial cell migration	CLASP2	Chromosom_3_start_from_33537737	Wilcox.test	0.11	4.09693e-09	3.37587e-06
859	1	GO	regulation of epithelial cell migration	AGT	Chromosom_1_start_from_230838269	Wilcox.test	0.27	1.25764e-22	2.27381e-19
860	1	GO	multicellular organismal signaling	ATP1B1	Chromosom_1_start_from_169074935	Wilcox.test	0.56	1.0991e-68	3.405e-65
861	1	GO	multicellular organismal signaling	NTRK2	Chromosom_9_start_from_87283466	Wilcox.test	1.73	1.21901e-101	4.70537e-98
862	1	GO	multicellular organismal signaling	GJA1	Chromosom_6_start_from_121756838	Wilcox.test	0.56	9.30499e-71	3.01854e-67
863	1	GO	multicellular organismal signaling	ATP1B2	Chromosom_17_start_from_7549945	Wilcox.test	-0.37	3.75074e-39	8.43916e-36
864	1	GO	multicellular organismal signaling	ATP2B1	Chromosom_12_start_from_89981828	Wilcox.test	1.36	3.39899e-61	9.48657e-58
865	1	GO	multicellular organismal signaling	AKAP9	Chromosom_7_start_from_91570181	Wilcox.test	0.34	6.9603e-27	1.33707e-23
866	1	GO	multicellular organismal signaling	ATP1A2	Chromosom_1_start_from_160085549	Wilcox.test	0.13	0.00109312	0.290769
867	1	GO	multicellular organismal signaling	FXYD1	Chromosom_19_start_from_35629712	Wilcox.test	-0.23	2.9051e-13	3.43674e-10
868	1	GO	multicellular organismal signaling	AGT	Chromosom_1_start_from_230838269	Wilcox.test	0.27	1.25764e-22	2.27381e-19
869	1	GO	negative regulation of animal organ morphogenesis	WNT5A	Chromosom_3_start_from_55499743	No	NA	NA	NA
870	1	GO	negative regulation of animal organ morphogenesis	NFIB	Chromosom_9_start_from_14081842	Wilcox.test	0.41	1.20563e-28	2.39678e-25
871	1	GO	negative regulation of animal organ morphogenesis	TGFB2	Chromosom_1_start_from_218519577	Wilcox.test	0.33	5.54813e-12	6.05301e-09
872	1	GO	negative regulation of animal organ morphogenesis	CTNNB1	Chromosom_3_start_from_41236328	Wilcox.test	0.15	0.000340406	0.14263
873	1	GO	heart looping	WNT5A	Chromosom_3_start_from_55499743	No	NA	NA	NA
874	1	GO	heart looping	GJA1	Chromosom_6_start_from_121756838	Wilcox.test	0.56	9.30499e-71	3.01854e-67
875	1	GO	heart looping	CCDC39	Chromosom_3_start_from_180320646	Wilcox.test	0.3	1.05664e-20	1.71703e-17
876	1	GO	heart looping	DNAAF1	Chromosom_16_start_from_84178865	No	NA	NA	NA
877	1	GO	heart looping	CCDC40	Chromosom_17_start_from_78010435	Wilcox.test	-0.52	8.35734e-79	2.83147e-75
878	1	GO	macrophage cytokine production	WNT5A	Chromosom_3_start_from_55499743	No	NA	NA	NA
879	1	GO	macrophage cytokine production	CD36	Chromosom_7_start_from_79998891	Wilcox.test	0.47	1.21239e-38	2.5727e-35
880	1	GO	macrophage cytokine production	TGFB2	Chromosom_1_start_from_218519577	Wilcox.test	0.33	5.54813e-12	6.05301e-09
881	1	GO	hair follicle maturation	WNT5A	Chromosom_3_start_from_55499743	No	NA	NA	NA
882	1	GO	hair follicle maturation	TGFB2	Chromosom_1_start_from_218519577	Wilcox.test	0.33	5.54813e-12	6.05301e-09
883	1	GO	hair follicle maturation	CTNNB1	Chromosom_3_start_from_41236328	Wilcox.test	0.15	0.000340406	0.14263
884	1	GO	regulation of extracellular matrix assembly	SOX9	Chromosom_17_start_from_70117161	Wilcox.test	0.24	3.86113e-05	0.0224718
885	1	GO	regulation of extracellular matrix assembly	CLASP2	Chromosom_3_start_from_33537737	Wilcox.test	0.11	4.09693e-09	3.37587e-06
886	1	GO	regulation of extracellular matrix assembly	AGT	Chromosom_1_start_from_230838269	Wilcox.test	0.27	1.25764e-22	2.27381e-19
887	1	GO	cell-cell junction assembly	GJA1	Chromosom_6_start_from_121756838	Wilcox.test	0.56	9.30499e-71	3.01854e-67
888	1	GO	cell-cell junction assembly	FRMPD2	Chromosom_10_start_from_49364601	Wilcox.test	0.68	1.69743e-74	5.62019e-71
889	1	GO	cell-cell junction assembly	NPHP1	Chromosom_2_start_from_110879888	Wilcox.test	0.63	7.22523e-42	1.6712e-38
890	1	GO	cell-cell junction assembly	APC	Chromosom_5_start_from_112043195	Wilcox.test	1.27	3.11638e-103	1.22006e-99
891	1	GO	cell-cell junction assembly	HIPK1	Chromosom_1_start_from_114471814	Wilcox.test	0.8	9.2572e-66	2.77068e-62
892	1	GO	cell-cell junction assembly	CTNNB1	Chromosom_3_start_from_41236328	Wilcox.test	0.15	0.000340406	0.14263
893	1	GO	cell-cell junction assembly	AGT	Chromosom_1_start_from_230838269	Wilcox.test	0.27	1.25764e-22	2.27381e-19
894	1	GO	pattern specification process	RFX3	Chromosom_9_start_from_3218297	Wilcox.test	0.9	9.14306e-57	2.43937e-53
895	1	GO	pattern specification process	WNT5A	Chromosom_3_start_from_55499743	No	NA	NA	NA
896	1	GO	pattern specification process	BHLHE41	Chromosom_12_start_from_26272959	Wilcox.test	0.78	1.00478e-122	4.10654e-119
897	1	GO	pattern specification process	INTU	Chromosom_4_start_from_128544426	Wilcox.test	0.53	4.67666e-41	1.07189e-37
898	1	GO	pattern specification process	GJA1	Chromosom_6_start_from_121756838	Wilcox.test	0.56	9.30499e-71	3.01854e-67
899	1	GO	pattern specification process	WLS	Chromosom_1_start_from_68564142	Wilcox.test	1.06	2.75856e-151	1.23556e-147
900	1	GO	pattern specification process	APC	Chromosom_5_start_from_112043195	Wilcox.test	1.27	3.11638e-103	1.22006e-99
901	1	GO	pattern specification process	HIPK1	Chromosom_1_start_from_114471814	Wilcox.test	0.8	9.2572e-66	2.77068e-62
902	1	GO	pattern specification process	DYNC2H1	Chromosom_11_start_from_102980160	Wilcox.test	1.97	3.44142e-179	1.56378e-175
903	1	GO	pattern specification process	CCDC39	Chromosom_3_start_from_180320646	Wilcox.test	0.3	1.05664e-20	1.71703e-17
904	1	GO	pattern specification process	CTNNB1	Chromosom_3_start_from_41236328	Wilcox.test	0.15	0.000340406	0.14263
905	1	GO	pattern specification process	DNAAF1	Chromosom_16_start_from_84178865	No	NA	NA	NA
906	1	GO	pattern specification process	CCDC40	Chromosom_17_start_from_78010435	Wilcox.test	-0.52	8.35734e-79	2.83147e-75
907	1	GO	pattern specification process	BMPR1B	Chromosom_4_start_from_95679119	Wilcox.test	0.29	2.31252e-18	3.39016e-15
908	1	GO	negative regulation of morphogenesis of an epithelium	WNT5A	Chromosom_3_start_from_55499743	No	NA	NA	NA
909	1	GO	negative regulation of morphogenesis of an epithelium	CTNNB1	Chromosom_3_start_from_41236328	Wilcox.test	0.15	0.000340406	0.14263
910	1	GO	negative regulation of morphogenesis of an epithelium	CLASP2	Chromosom_3_start_from_33537737	Wilcox.test	0.11	4.09693e-09	3.37587e-06
911	1	GO	myelination	PTPRZ1	Chromosom_7_start_from_121513143	Wilcox.test	0.27	8.12643e-23	1.47576e-19
912	1	GO	myelination	NTRK2	Chromosom_9_start_from_87283466	Wilcox.test	1.73	1.21901e-101	4.70537e-98
913	1	GO	myelination	QKI	Chromosom_6_start_from_163835032	Wilcox.test	1.19	1.75741e-60	4.86452e-57
914	1	GO	myelination	ID4	Chromosom_6_start_from_19837617	Wilcox.test	1.33	5.66307e-57	1.52167e-53
915	1	GO	myelination	CLU	Chromosom_8_start_from_27454434	Wilcox.test	0.68	7.81613e-113	3.10691e-109
916	1	GO	myelination	S100B	Chromosom_21_start_from_48018875	Wilcox.test	1	6.14536e-28	1.20879e-24
917	1	GO	myelination	CTNNB1	Chromosom_3_start_from_41236328	Wilcox.test	0.15	0.000340406	0.14263
918	1	GO	oligodendrocyte differentiation	PTPRZ1	Chromosom_7_start_from_121513143	Wilcox.test	0.27	8.12643e-23	1.47576e-19
919	1	GO	oligodendrocyte differentiation	NTRK2	Chromosom_9_start_from_87283466	Wilcox.test	1.73	1.21901e-101	4.70537e-98
920	1	GO	oligodendrocyte differentiation	ID4	Chromosom_6_start_from_19837617	Wilcox.test	1.33	5.66307e-57	1.52167e-53
921	1	GO	oligodendrocyte differentiation	SOX9	Chromosom_17_start_from_70117161	Wilcox.test	0.24	3.86113e-05	0.0224718
922	1	GO	oligodendrocyte differentiation	CLU	Chromosom_8_start_from_27454434	Wilcox.test	0.68	7.81613e-113	3.10691e-109
923	1	GO	oligodendrocyte differentiation	CTNNB1	Chromosom_3_start_from_41236328	Wilcox.test	0.15	0.000340406	0.14263
924	1	GO	heart morphogenesis	WNT5A	Chromosom_3_start_from_55499743	No	NA	NA	NA
925	1	GO	heart morphogenesis	SOX9	Chromosom_17_start_from_70117161	Wilcox.test	0.24	3.86113e-05	0.0224718
926	1	GO	heart morphogenesis	GJA1	Chromosom_6_start_from_121756838	Wilcox.test	0.56	9.30499e-71	3.01854e-67
927	1	GO	heart morphogenesis	JUN	Chromosom_1_start_from_59246465	Wilcox.test	0.65	1.9275e-76	6.44556e-73
928	1	GO	heart morphogenesis	TGFB2	Chromosom_1_start_from_218519577	Wilcox.test	0.33	5.54813e-12	6.05301e-09
929	1	GO	heart morphogenesis	CPE	Chromosom_4_start_from_166282346	Wilcox.test	0.77	1.8296e-98	6.76035e-95
930	1	GO	heart morphogenesis	CCDC39	Chromosom_3_start_from_180320646	Wilcox.test	0.3	1.05664e-20	1.71703e-17
931	1	GO	heart morphogenesis	CTNNB1	Chromosom_3_start_from_41236328	Wilcox.test	0.15	0.000340406	0.14263
932	1	GO	heart morphogenesis	DNAAF1	Chromosom_16_start_from_84178865	No	NA	NA	NA
933	1	GO	heart morphogenesis	CCDC40	Chromosom_17_start_from_78010435	Wilcox.test	-0.52	8.35734e-79	2.83147e-75
934	1	GO	ensheathment of neurons	PTPRZ1	Chromosom_7_start_from_121513143	Wilcox.test	0.27	8.12643e-23	1.47576e-19
935	1	GO	ensheathment of neurons	NTRK2	Chromosom_9_start_from_87283466	Wilcox.test	1.73	1.21901e-101	4.70537e-98
936	1	GO	ensheathment of neurons	QKI	Chromosom_6_start_from_163835032	Wilcox.test	1.19	1.75741e-60	4.86452e-57
937	1	GO	ensheathment of neurons	ID4	Chromosom_6_start_from_19837617	Wilcox.test	1.33	5.66307e-57	1.52167e-53
938	1	GO	ensheathment of neurons	CLU	Chromosom_8_start_from_27454434	Wilcox.test	0.68	7.81613e-113	3.10691e-109
939	1	GO	ensheathment of neurons	S100B	Chromosom_21_start_from_48018875	Wilcox.test	1	6.14536e-28	1.20879e-24
940	1	GO	ensheathment of neurons	CTNNB1	Chromosom_3_start_from_41236328	Wilcox.test	0.15	0.000340406	0.14263
941	1	GO	axon ensheathment	PTPRZ1	Chromosom_7_start_from_121513143	Wilcox.test	0.27	8.12643e-23	1.47576e-19
942	1	GO	axon ensheathment	NTRK2	Chromosom_9_start_from_87283466	Wilcox.test	1.73	1.21901e-101	4.70537e-98
943	1	GO	axon ensheathment	QKI	Chromosom_6_start_from_163835032	Wilcox.test	1.19	1.75741e-60	4.86452e-57
944	1	GO	axon ensheathment	ID4	Chromosom_6_start_from_19837617	Wilcox.test	1.33	5.66307e-57	1.52167e-53
945	1	GO	axon ensheathment	CLU	Chromosom_8_start_from_27454434	Wilcox.test	0.68	7.81613e-113	3.10691e-109
946	1	GO	axon ensheathment	S100B	Chromosom_21_start_from_48018875	Wilcox.test	1	6.14536e-28	1.20879e-24
947	1	GO	axon ensheathment	CTNNB1	Chromosom_3_start_from_41236328	Wilcox.test	0.15	0.000340406	0.14263
948	1	GO	digestive tract development	WNT5A	Chromosom_3_start_from_55499743	No	NA	NA	NA
949	1	GO	digestive tract development	EDNRB	Chromosom_13_start_from_78469616	Wilcox.test	0.49	2.53391e-49	6.33225e-46
950	1	GO	digestive tract development	TGFB2	Chromosom_1_start_from_218519577	Wilcox.test	0.33	5.54813e-12	6.05301e-09
951	1	GO	digestive tract development	CCDC39	Chromosom_3_start_from_180320646	Wilcox.test	0.3	1.05664e-20	1.71703e-17
952	1	GO	digestive tract development	CTNNB1	Chromosom_3_start_from_41236328	Wilcox.test	0.15	0.000340406	0.14263
953	1	GO	digestive tract development	DNAAF1	Chromosom_16_start_from_84178865	No	NA	NA	NA
954	1	GO	digestive tract development	CCDC40	Chromosom_17_start_from_78010435	Wilcox.test	-0.52	8.35734e-79	2.83147e-75
955	1	GO	liver development	SOX9	Chromosom_17_start_from_70117161	Wilcox.test	0.24	3.86113e-05	0.0224718
956	1	GO	liver development	JUN	Chromosom_1_start_from_59246465	Wilcox.test	0.65	1.9275e-76	6.44556e-73
957	1	GO	liver development	CCDC39	Chromosom_3_start_from_180320646	Wilcox.test	0.3	1.05664e-20	1.71703e-17
958	1	GO	liver development	DNAAF1	Chromosom_16_start_from_84178865	No	NA	NA	NA
959	1	GO	liver development	CCDC40	Chromosom_17_start_from_78010435	Wilcox.test	-0.52	8.35734e-79	2.83147e-75
960	1	GO	liver development	ANXA1	Chromosom_9_start_from_75766673	Wilcox.test	1.69	4.94288e-97	1.78784e-93
961	1	GO	liver development	HMGCS1	Chromosom_5_start_from_43289497	Wilcox.test	0.66	2.16122e-77	7.23575e-74
962	1	GO	chondrocyte morphogenesis involved in endochondral bone morphogenesis	COL6A1	Chromosom_21_start_from_47401651	Wilcox.test	0.74	1.73818e-15	2.39869e-12
963	1	GO	chondrocyte morphogenesis involved in endochondral bone morphogenesis	COL6A2	Chromosom_21_start_from_47518011	Wilcox.test	0.82	1.02353e-18	1.52198e-15
964	1	GO	chondrocyte morphogenesis involved in endochondral bone morphogenesis	COL6A3	Chromosom_2_start_from_238232646	Wilcox.test	-0.19	4.39471e-11	4.21892e-08
965	1	GO	growth plate cartilage chondrocyte morphogenesis	COL6A1	Chromosom_21_start_from_47401651	Wilcox.test	0.74	1.73818e-15	2.39869e-12
966	1	GO	growth plate cartilage chondrocyte morphogenesis	COL6A2	Chromosom_21_start_from_47518011	Wilcox.test	0.82	1.02353e-18	1.52198e-15
967	1	GO	growth plate cartilage chondrocyte morphogenesis	COL6A3	Chromosom_2_start_from_238232646	Wilcox.test	-0.19	4.39471e-11	4.21892e-08
968	1	GO	negative regulation of adenylate cyclase activity	EDNRB	Chromosom_13_start_from_78469616	Wilcox.test	0.49	2.53391e-49	6.33225e-46
969	1	GO	negative regulation of adenylate cyclase activity	AKAP9	Chromosom_7_start_from_91570181	Wilcox.test	0.34	6.9603e-27	1.33707e-23
970	1	GO	negative regulation of adenylate cyclase activity	GABBR2	Chromosom_9_start_from_101050391	Wilcox.test	0.27	3.26742e-23	5.94671e-20
971	1	GO	chondrocyte morphogenesis	COL6A1	Chromosom_21_start_from_47401651	Wilcox.test	0.74	1.73818e-15	2.39869e-12
972	1	GO	chondrocyte morphogenesis	COL6A2	Chromosom_21_start_from_47518011	Wilcox.test	0.82	1.02353e-18	1.52198e-15
973	1	GO	chondrocyte morphogenesis	COL6A3	Chromosom_2_start_from_238232646	Wilcox.test	-0.19	4.39471e-11	4.21892e-08
974	1	GO	positive regulation of nuclear-transcribed mRNA catabolic process, deadenylation-dependent decay	TNRC6B	Chromosom_22_start_from_40440821	Wilcox.test	-0.96	1.66019e-128	6.97944e-125
975	1	GO	positive regulation of nuclear-transcribed mRNA catabolic process, deadenylation-dependent decay	ZFP36L1	Chromosom_14_start_from_69254377	Wilcox.test	1.02	8.11201e-98	2.99658e-94
976	1	GO	positive regulation of nuclear-transcribed mRNA catabolic process, deadenylation-dependent decay	TOB1	Chromosom_17_start_from_48939584	Wilcox.test	0.17	1.67491e-14	2.19748e-11
977	1	GO	embryonic heart tube morphogenesis	WNT5A	Chromosom_3_start_from_55499743	No	NA	NA	NA
978	1	GO	embryonic heart tube morphogenesis	GJA1	Chromosom_6_start_from_121756838	Wilcox.test	0.56	9.30499e-71	3.01854e-67
979	1	GO	embryonic heart tube morphogenesis	CCDC39	Chromosom_3_start_from_180320646	Wilcox.test	0.3	1.05664e-20	1.71703e-17
980	1	GO	embryonic heart tube morphogenesis	DNAAF1	Chromosom_16_start_from_84178865	No	NA	NA	NA
981	1	GO	embryonic heart tube morphogenesis	CCDC40	Chromosom_17_start_from_78010435	Wilcox.test	-0.52	8.35734e-79	2.83147e-75
982	1	GO	determination of heart left/right asymmetry	WNT5A	Chromosom_3_start_from_55499743	No	NA	NA	NA
983	1	GO	determination of heart left/right asymmetry	GJA1	Chromosom_6_start_from_121756838	Wilcox.test	0.56	9.30499e-71	3.01854e-67
984	1	GO	determination of heart left/right asymmetry	CCDC39	Chromosom_3_start_from_180320646	Wilcox.test	0.3	1.05664e-20	1.71703e-17
985	1	GO	determination of heart left/right asymmetry	DNAAF1	Chromosom_16_start_from_84178865	No	NA	NA	NA
986	1	GO	determination of heart left/right asymmetry	CCDC40	Chromosom_17_start_from_78010435	Wilcox.test	-0.52	8.35734e-79	2.83147e-75
987	1	GO	intraciliary transport involved in cilium assembly	WDR60	Chromosom_7_start_from_158649269	Wilcox.test	0.59	4.69647e-11	4.40999e-08
988	1	GO	intraciliary transport involved in cilium assembly	DYNC2H1	Chromosom_11_start_from_102980160	Wilcox.test	1.97	3.44142e-179	1.56378e-175
989	1	GO	intraciliary transport involved in cilium assembly	TRIP11	Chromosom_14_start_from_92432335	Wilcox.test	0.57	3.82002e-12	4.24404e-09
990	1	GO	intraciliary transport involved in cilium assembly	DYNLRB2	Chromosom_16_start_from_80574631	Wilcox.test	0.17	0.00211328	0.486054
991	1	GO	protein transport along microtubule	WDR60	Chromosom_7_start_from_158649269	Wilcox.test	0.59	4.69647e-11	4.40999e-08
992	1	GO	protein transport along microtubule	RPGR	Chromosom_X_start_from_38128416	Wilcox.test	NaN	4.69647e-11	4.40999e-08
993	1	GO	protein transport along microtubule	DYNC2H1	Chromosom_11_start_from_102980160	Wilcox.test	1.97	3.44142e-179	1.56378e-175
994	1	GO	protein transport along microtubule	TRIP11	Chromosom_14_start_from_92432335	Wilcox.test	0.57	3.82002e-12	4.24404e-09
995	1	GO	protein transport along microtubule	DYNLRB2	Chromosom_16_start_from_80574631	Wilcox.test	0.17	0.00211328	0.486054
996	1	GO	microtubule-based protein transport	WDR60	Chromosom_7_start_from_158649269	Wilcox.test	0.59	4.69647e-11	4.40999e-08
997	1	GO	microtubule-based protein transport	RPGR	Chromosom_X_start_from_38128416	Wilcox.test	NaN	4.69647e-11	4.40999e-08
998	1	GO	microtubule-based protein transport	DYNC2H1	Chromosom_11_start_from_102980160	Wilcox.test	1.97	3.44142e-179	1.56378e-175
999	1	GO	microtubule-based protein transport	TRIP11	Chromosom_14_start_from_92432335	Wilcox.test	0.57	3.82002e-12	4.24404e-09
1000	1	GO	microtubule-based protein transport	DYNLRB2	Chromosom_16_start_from_80574631	Wilcox.test	0.17	0.00211328	0.486054
1001	1	GO	mesenchymal cell differentiation	DDX17	Chromosom_22_start_from_38879445	Wilcox.test	-0.85	2.16571e-116	8.691e-113
1002	1	GO	mesenchymal cell differentiation	WNT5A	Chromosom_3_start_from_55499743	No	NA	NA	NA
1003	1	GO	mesenchymal cell differentiation	SOX9	Chromosom_17_start_from_70117161	Wilcox.test	0.24	3.86113e-05	0.0224718
1004	1	GO	mesenchymal cell differentiation	EDNRB	Chromosom_13_start_from_78469616	Wilcox.test	0.49	2.53391e-49	6.33225e-46
1005	1	GO	mesenchymal cell differentiation	TGFB2	Chromosom_1_start_from_218519577	Wilcox.test	0.33	5.54813e-12	6.05301e-09
1006	1	GO	mesenchymal cell differentiation	CTNNB1	Chromosom_3_start_from_41236328	Wilcox.test	0.15	0.000340406	0.14263
1007	1	GO	mesenchymal cell differentiation	SEMA3D	Chromosom_7_start_from_84624869	Wilcox.test	0.47	1.36658e-41	3.14451e-38
1008	1	GO	mesenchymal cell differentiation	TCF7L2	Chromosom_10_start_from_114710009	Wilcox.test	0.61	9.35171e-38	1.96666e-34
1009	1	GO	mesenchymal cell differentiation	CLASP2	Chromosom_3_start_from_33537737	Wilcox.test	0.11	4.09693e-09	3.37587e-06
1010	1	GO	hepaticobiliary system development	SOX9	Chromosom_17_start_from_70117161	Wilcox.test	0.24	3.86113e-05	0.0224718
1011	1	GO	hepaticobiliary system development	JUN	Chromosom_1_start_from_59246465	Wilcox.test	0.65	1.9275e-76	6.44556e-73
1012	1	GO	hepaticobiliary system development	CCDC39	Chromosom_3_start_from_180320646	Wilcox.test	0.3	1.05664e-20	1.71703e-17
1013	1	GO	hepaticobiliary system development	DNAAF1	Chromosom_16_start_from_84178865	No	NA	NA	NA
1014	1	GO	hepaticobiliary system development	CCDC40	Chromosom_17_start_from_78010435	Wilcox.test	-0.52	8.35734e-79	2.83147e-75
1015	1	GO	hepaticobiliary system development	ANXA1	Chromosom_9_start_from_75766673	Wilcox.test	1.69	4.94288e-97	1.78784e-93
1016	1	GO	hepaticobiliary system development	HMGCS1	Chromosom_5_start_from_43289497	Wilcox.test	0.66	2.16122e-77	7.23575e-74
1017	1	GO	regulation of neuron death	PTPRZ1	Chromosom_7_start_from_121513143	Wilcox.test	0.27	8.12643e-23	1.47576e-19
1018	1	GO	regulation of neuron death	NTRK2	Chromosom_9_start_from_87283466	Wilcox.test	1.73	1.21901e-101	4.70537e-98
1019	1	GO	regulation of neuron death	ANGPT1	Chromosom_8_start_from_108261721	Wilcox.test	0.73	6.70613e-26	1.25673e-22
1020	1	GO	regulation of neuron death	SLC7A11	Chromosom_4_start_from_139085251	Wilcox.test	0.73	6.00274e-68	1.81463e-64
1021	1	GO	regulation of neuron death	WNT5A	Chromosom_3_start_from_55499743	No	NA	NA	NA
1022	1	GO	regulation of neuron death	CLU	Chromosom_8_start_from_27454434	Wilcox.test	0.68	7.81613e-113	3.10691e-109
1023	1	GO	regulation of neuron death	NRBP2	Chromosom_8_start_from_144915764	Wilcox.test	-0.55	1.34075e-29	2.70296e-26
1024	1	GO	regulation of neuron death	JUN	Chromosom_1_start_from_59246465	Wilcox.test	0.65	1.9275e-76	6.44556e-73
1025	1	GO	regulation of neuron death	TGFB2	Chromosom_1_start_from_218519577	Wilcox.test	0.33	5.54813e-12	6.05301e-09
1026	1	GO	regulation of neuron death	ITSN1	Chromosom_21_start_from_35014706	Wilcox.test	-0.31	0.00214531	0.486054
1027	1	GO	regulation of neuron death	CTNNB1	Chromosom_3_start_from_41236328	Wilcox.test	0.15	0.000340406	0.14263
1028	1	GO	muscle contraction	ATP1B1	Chromosom_1_start_from_169074935	Wilcox.test	0.56	1.0991e-68	3.405e-65
1029	1	GO	muscle contraction	PPP1R12B	Chromosom_1_start_from_202317827	Wilcox.test	0.54	2.11861e-63	6.03805e-60
1030	1	GO	muscle contraction	DTNA	Chromosom_18_start_from_32073254	Wilcox.test	1.08	1.37019e-104	5.36567e-101
1031	1	GO	muscle contraction	GJA1	Chromosom_6_start_from_121756838	Wilcox.test	0.56	9.30499e-71	3.01854e-67
1032	1	GO	muscle contraction	SSPN	Chromosom_12_start_from_26274924	Wilcox.test	0.76	7.71118e-122	3.15079e-118
1033	1	GO	muscle contraction	ATP2B1	Chromosom_12_start_from_89981828	Wilcox.test	1.36	3.39899e-61	9.48657e-58
1034	1	GO	muscle contraction	EDNRB	Chromosom_13_start_from_78469616	Wilcox.test	0.49	2.53391e-49	6.33225e-46
1035	1	GO	muscle contraction	AKAP9	Chromosom_7_start_from_91570181	Wilcox.test	0.34	6.9603e-27	1.33707e-23
1036	1	GO	muscle contraction	ATP1A2	Chromosom_1_start_from_160085549	Wilcox.test	0.13	0.00109312	0.290769
1037	1	GO	muscle contraction	SYNM	Chromosom_15_start_from_99638420	Wilcox.test	0.28	4.78283e-06	0.00319971
1038	1	GO	muscle contraction	FXYD1	Chromosom_19_start_from_35629712	Wilcox.test	-0.23	2.9051e-13	3.43674e-10
1039	1	GO	muscle contraction	AGT	Chromosom_1_start_from_230838269	Wilcox.test	0.27	1.25764e-22	2.27381e-19
1040	1	GO	proteoglycan biosynthetic process	VCAN	Chromosom_5_start_from_82767284	Wilcox.test	0.9	3.74505e-72	1.23512e-68
1041	1	GO	proteoglycan biosynthetic process	CTNNB1	Chromosom_3_start_from_41236328	Wilcox.test	0.15	0.000340406	0.14263
1042	1	GO	proteoglycan biosynthetic process	BCAN	Chromosom_1_start_from_156611182	Wilcox.test	-0.12	0.0424432	1
1043	1	GO	proteoglycan biosynthetic process	TCF7L2	Chromosom_10_start_from_114710009	Wilcox.test	0.61	9.35171e-38	1.96666e-34
1044	1	GO	proteoglycan biosynthetic process	BMPR1B	Chromosom_4_start_from_95679119	Wilcox.test	0.29	2.31252e-18	3.39016e-15
1045	1	GO	growth plate cartilage morphogenesis	COL6A1	Chromosom_21_start_from_47401651	Wilcox.test	0.74	1.73818e-15	2.39869e-12
1046	1	GO	growth plate cartilage morphogenesis	COL6A2	Chromosom_21_start_from_47518011	Wilcox.test	0.82	1.02353e-18	1.52198e-15
1047	1	GO	growth plate cartilage morphogenesis	COL6A3	Chromosom_2_start_from_238232646	Wilcox.test	-0.19	4.39471e-11	4.21892e-08
1048	1	GO	trachea development	HYDIN	Chromosom_16_start_from_70841281	Wilcox.test	0.27	1.04324e-20	1.70362e-17
1049	1	GO	trachea development	SOX9	Chromosom_17_start_from_70117161	Wilcox.test	0.24	3.86113e-05	0.0224718
1050	1	GO	trachea development	CTNNB1	Chromosom_3_start_from_41236328	Wilcox.test	0.15	0.000340406	0.14263
1051	1	GO	phosphatidylinositol-mediated signaling	NTRK2	Chromosom_9_start_from_87283466	Wilcox.test	1.73	1.21901e-101	4.70537e-98
1052	1	GO	phosphatidylinositol-mediated signaling	ANGPT1	Chromosom_8_start_from_108261721	Wilcox.test	0.73	6.70613e-26	1.25673e-22
1053	1	GO	phosphatidylinositol-mediated signaling	ZFP36L1	Chromosom_14_start_from_69254377	Wilcox.test	1.02	8.11201e-98	2.99658e-94
1054	1	GO	phosphatidylinositol-mediated signaling	SOX9	Chromosom_17_start_from_70117161	Wilcox.test	0.24	3.86113e-05	0.0224718
1055	1	GO	phosphatidylinositol-mediated signaling	PIK3C3	Chromosom_18_start_from_39535171	Wilcox.test	0.91	9.7754e-92	3.52208e-88
1056	1	GO	phosphatidylinositol-mediated signaling	PREX2	Chromosom_8_start_from_68864353	Wilcox.test	0.21	2.86215e-10	2.54159e-07
1057	1	GO	phosphatidylinositol-mediated signaling	TGFB2	Chromosom_1_start_from_218519577	Wilcox.test	0.33	5.54813e-12	6.05301e-09
1058	1	GO	phosphatidylinositol-mediated signaling	AGT	Chromosom_1_start_from_230838269	Wilcox.test	0.27	1.25764e-22	2.27381e-19
1059	1	GO	epithelial to mesenchymal transition	DDX17	Chromosom_22_start_from_38879445	Wilcox.test	-0.85	2.16571e-116	8.691e-113
1060	1	GO	epithelial to mesenchymal transition	WNT5A	Chromosom_3_start_from_55499743	No	NA	NA	NA
1061	1	GO	epithelial to mesenchymal transition	SOX9	Chromosom_17_start_from_70117161	Wilcox.test	0.24	3.86113e-05	0.0224718
1062	1	GO	epithelial to mesenchymal transition	TGFB2	Chromosom_1_start_from_218519577	Wilcox.test	0.33	5.54813e-12	6.05301e-09
1063	1	GO	epithelial to mesenchymal transition	CTNNB1	Chromosom_3_start_from_41236328	Wilcox.test	0.15	0.000340406	0.14263
1064	1	GO	epithelial to mesenchymal transition	TCF7L2	Chromosom_10_start_from_114710009	Wilcox.test	0.61	9.35171e-38	1.96666e-34
1065	1	GO	epithelial to mesenchymal transition	CLASP2	Chromosom_3_start_from_33537737	Wilcox.test	0.11	4.09693e-09	3.37587e-06
1066	1	GO	negative regulation of neuron differentiation	WNT5A	Chromosom_3_start_from_55499743	No	NA	NA	NA
1067	1	GO	negative regulation of neuron differentiation	ID4	Chromosom_6_start_from_19837617	Wilcox.test	1.33	5.66307e-57	1.52167e-53
1068	1	GO	negative regulation of neuron differentiation	SOX9	Chromosom_17_start_from_70117161	Wilcox.test	0.24	3.86113e-05	0.0224718
1069	1	GO	negative regulation of neuron differentiation	MAP2	Chromosom_2_start_from_210288782	Wilcox.test	0.1	0.0213346	1
1070	1	GO	negative regulation of neuron differentiation	ITM2C	Chromosom_2_start_from_231729354	Wilcox.test	0.13	0.00361504	0.657937
1071	1	GO	negative regulation of neuron differentiation	EDNRB	Chromosom_13_start_from_78469616	Wilcox.test	0.49	2.53391e-49	6.33225e-46
1072	1	GO	negative regulation of neuron differentiation	NR2F1	Chromosom_5_start_from_92919043	Wilcox.test	1.39	1.2046e-113	4.79312e-110
1073	1	GO	negative regulation of neuron differentiation	PTPRG	Chromosom_3_start_from_61547243	Wilcox.test	0.22	1.69541e-15	2.34645e-12
1074	1	GO	negative regulation of neuron differentiation	SEMA3D	Chromosom_7_start_from_84624869	Wilcox.test	0.47	1.36658e-41	3.14451e-38
1075	1	GO	inositol lipid-mediated signaling	NTRK2	Chromosom_9_start_from_87283466	Wilcox.test	1.73	1.21901e-101	4.70537e-98
1076	1	GO	inositol lipid-mediated signaling	ANGPT1	Chromosom_8_start_from_108261721	Wilcox.test	0.73	6.70613e-26	1.25673e-22
1077	1	GO	inositol lipid-mediated signaling	ZFP36L1	Chromosom_14_start_from_69254377	Wilcox.test	1.02	8.11201e-98	2.99658e-94
1078	1	GO	inositol lipid-mediated signaling	SOX9	Chromosom_17_start_from_70117161	Wilcox.test	0.24	3.86113e-05	0.0224718
1079	1	GO	inositol lipid-mediated signaling	PIK3C3	Chromosom_18_start_from_39535171	Wilcox.test	0.91	9.7754e-92	3.52208e-88
1080	1	GO	inositol lipid-mediated signaling	PREX2	Chromosom_8_start_from_68864353	Wilcox.test	0.21	2.86215e-10	2.54159e-07
1081	1	GO	inositol lipid-mediated signaling	TGFB2	Chromosom_1_start_from_218519577	Wilcox.test	0.33	5.54813e-12	6.05301e-09
1082	1	GO	inositol lipid-mediated signaling	AGT	Chromosom_1_start_from_230838269	Wilcox.test	0.27	1.25764e-22	2.27381e-19
1083	1	GO	negative regulation of cyclase activity	EDNRB	Chromosom_13_start_from_78469616	Wilcox.test	0.49	2.53391e-49	6.33225e-46
1084	1	GO	negative regulation of cyclase activity	AKAP9	Chromosom_7_start_from_91570181	Wilcox.test	0.34	6.9603e-27	1.33707e-23
1085	1	GO	negative regulation of cyclase activity	GABBR2	Chromosom_9_start_from_101050391	Wilcox.test	0.27	3.26742e-23	5.94671e-20
1086	1	GO	regulation of hair follicle development	WNT5A	Chromosom_3_start_from_55499743	No	NA	NA	NA
1087	1	GO	regulation of hair follicle development	TGFB2	Chromosom_1_start_from_218519577	Wilcox.test	0.33	5.54813e-12	6.05301e-09
1088	1	GO	regulation of hair follicle development	CTNNB1	Chromosom_3_start_from_41236328	Wilcox.test	0.15	0.000340406	0.14263
1089	1	GO	branch elongation of an epithelium	WNT5A	Chromosom_3_start_from_55499743	No	NA	NA	NA
1090	1	GO	branch elongation of an epithelium	TNC	Chromosom_9_start_from_117782806	Wilcox.test	0.57	4.35102e-22	7.4794e-19
1091	1	GO	branch elongation of an epithelium	SOX9	Chromosom_17_start_from_70117161	Wilcox.test	0.24	3.86113e-05	0.0224718
1092	1	GO	regulation of nuclear-transcribed mRNA catabolic process, deadenylation-dependent decay	TNRC6B	Chromosom_22_start_from_40440821	Wilcox.test	-0.96	1.66019e-128	6.97944e-125
1093	1	GO	regulation of nuclear-transcribed mRNA catabolic process, deadenylation-dependent decay	ZFP36L1	Chromosom_14_start_from_69254377	Wilcox.test	1.02	8.11201e-98	2.99658e-94
1094	1	GO	regulation of nuclear-transcribed mRNA catabolic process, deadenylation-dependent decay	TOB1	Chromosom_17_start_from_48939584	Wilcox.test	0.17	1.67491e-14	2.19748e-11
1095	1	GO	positive regulation of nitric oxide biosynthetic process	CD36	Chromosom_7_start_from_79998891	Wilcox.test	0.47	1.21239e-38	2.5727e-35
1096	1	GO	positive regulation of nitric oxide biosynthetic process	CLU	Chromosom_8_start_from_27454434	Wilcox.test	0.68	7.81613e-113	3.10691e-109
1097	1	GO	positive regulation of nitric oxide biosynthetic process	DDAH1	Chromosom_1_start_from_85784164	Wilcox.test	2.04	7.48053e-154	3.36923e-150
1098	1	GO	positive regulation of nitric oxide biosynthetic process	AGT	Chromosom_1_start_from_230838269	Wilcox.test	0.27	1.25764e-22	2.27381e-19
1099	1	GO	cell-cell junction organization	GJA1	Chromosom_6_start_from_121756838	Wilcox.test	0.56	9.30499e-71	3.01854e-67
1100	1	GO	cell-cell junction organization	FRMPD2	Chromosom_10_start_from_49364601	Wilcox.test	0.68	1.69743e-74	5.62019e-71
1101	1	GO	cell-cell junction organization	TGFB2	Chromosom_1_start_from_218519577	Wilcox.test	0.33	5.54813e-12	6.05301e-09
1102	1	GO	cell-cell junction organization	NPHP1	Chromosom_2_start_from_110879888	Wilcox.test	0.63	7.22523e-42	1.6712e-38
1103	1	GO	cell-cell junction organization	APC	Chromosom_5_start_from_112043195	Wilcox.test	1.27	3.11638e-103	1.22006e-99
1104	1	GO	cell-cell junction organization	HIPK1	Chromosom_1_start_from_114471814	Wilcox.test	0.8	9.2572e-66	2.77068e-62
1105	1	GO	cell-cell junction organization	CTNNB1	Chromosom_3_start_from_41236328	Wilcox.test	0.15	0.000340406	0.14263
1106	1	GO	cell-cell junction organization	AGT	Chromosom_1_start_from_230838269	Wilcox.test	0.27	1.25764e-22	2.27381e-19
1107	1	GO	negative regulation of cell growth	WNT5A	Chromosom_3_start_from_55499743	No	NA	NA	NA
1108	1	GO	negative regulation of cell growth	MAP2	Chromosom_2_start_from_210288782	Wilcox.test	0.1	0.0213346	1
1109	1	GO	negative regulation of cell growth	GJA1	Chromosom_6_start_from_121756838	Wilcox.test	0.56	9.30499e-71	3.01854e-67
1110	1	GO	negative regulation of cell growth	TGFB2	Chromosom_1_start_from_218519577	Wilcox.test	0.33	5.54813e-12	6.05301e-09
1111	1	GO	negative regulation of cell growth	SEMA3D	Chromosom_7_start_from_84624869	Wilcox.test	0.47	1.36658e-41	3.14451e-38
1112	1	GO	negative regulation of cell growth	HSPA1A	Chromosom_6_start_from_31783291	Wilcox.test	-0.42	7.56307e-15	1.00438e-11
1113	1	GO	negative regulation of cell growth	AGT	Chromosom_1_start_from_230838269	Wilcox.test	0.27	1.25764e-22	2.27381e-19
1114	1	GO	negative regulation of cell growth	TSPYL2	Chromosom_X_start_from_53111549	Wilcox.test	NaN	1.25764e-22	2.27381e-19
1115	1	GO	regulation of microtubule cytoskeleton organization	MAP2	Chromosom_2_start_from_210288782	Wilcox.test	0.1	0.0213346	1
1116	1	GO	regulation of microtubule cytoskeleton organization	AKAP9	Chromosom_7_start_from_91570181	Wilcox.test	0.34	6.9603e-27	1.33707e-23
1117	1	GO	regulation of microtubule cytoskeleton organization	APC	Chromosom_5_start_from_112043195	Wilcox.test	1.27	3.11638e-103	1.22006e-99
1118	1	GO	regulation of microtubule cytoskeleton organization	FAM107A	Chromosom_3_start_from_58549844	Wilcox.test	0.19	1.08847e-10	1.00465e-07
1119	1	GO	regulation of microtubule cytoskeleton organization	CTNNB1	Chromosom_3_start_from_41236328	Wilcox.test	0.15	0.000340406	0.14263
1120	1	GO	regulation of microtubule cytoskeleton organization	TMEM67	Chromosom_8_start_from_94767072	Wilcox.test	0.26	2.10228e-20	3.30058e-17
1121	1	GO	regulation of microtubule cytoskeleton organization	HSPA1A	Chromosom_6_start_from_31783291	Wilcox.test	-0.42	7.56307e-15	1.00438e-11
1122	1	GO	regulation of microtubule cytoskeleton organization	CLASP2	Chromosom_3_start_from_33537737	Wilcox.test	0.11	4.09693e-09	3.37587e-06
1123	1	GO	learning	NTRK2	Chromosom_9_start_from_87283466	Wilcox.test	1.73	1.21901e-101	4.70537e-98
1124	1	GO	learning	SLC7A11	Chromosom_4_start_from_139085251	Wilcox.test	0.73	6.00274e-68	1.81463e-64
1125	1	GO	learning	JUN	Chromosom_1_start_from_59246465	Wilcox.test	0.65	1.9275e-76	6.44556e-73
1126	1	GO	learning	ATP1A2	Chromosom_1_start_from_160085549	Wilcox.test	0.13	0.00109312	0.290769
1127	1	GO	learning	ATXN1	Chromosom_6_start_from_16299343	Wilcox.test	1.16	1.60451e-47	3.90859e-44
1128	1	GO	learning	PPP1R1B	Chromosom_17_start_from_37782993	Wilcox.test	-0.54	5.22026e-83	1.81561e-79
1129	1	GO	learning	AGT	Chromosom_1_start_from_230838269	Wilcox.test	0.27	1.25764e-22	2.27381e-19
1130	1	GO	mesenchymal cell proliferation	WNT5A	Chromosom_3_start_from_55499743	No	NA	NA	NA
1131	1	GO	mesenchymal cell proliferation	SOX9	Chromosom_17_start_from_70117161	Wilcox.test	0.24	3.86113e-05	0.0224718
1132	1	GO	mesenchymal cell proliferation	NFIB	Chromosom_9_start_from_14081842	Wilcox.test	0.41	1.20563e-28	2.39678e-25
1133	1	GO	mesenchymal cell proliferation	CTNNB1	Chromosom_3_start_from_41236328	Wilcox.test	0.15	0.000340406	0.14263
1134	1	GO	positive regulation of nitric oxide metabolic process	CD36	Chromosom_7_start_from_79998891	Wilcox.test	0.47	1.21239e-38	2.5727e-35
1135	1	GO	positive regulation of nitric oxide metabolic process	CLU	Chromosom_8_start_from_27454434	Wilcox.test	0.68	7.81613e-113	3.10691e-109
1136	1	GO	positive regulation of nitric oxide metabolic process	DDAH1	Chromosom_1_start_from_85784164	Wilcox.test	2.04	7.48053e-154	3.36923e-150
1137	1	GO	positive regulation of nitric oxide metabolic process	AGT	Chromosom_1_start_from_230838269	Wilcox.test	0.27	1.25764e-22	2.27381e-19
1138	1	GO	response to glucocorticoid	ZFP36L1	Chromosom_14_start_from_69254377	Wilcox.test	1.02	8.11201e-98	2.99658e-94
1139	1	GO	response to glucocorticoid	ATP2B1	Chromosom_12_start_from_89981828	Wilcox.test	1.36	3.39899e-61	9.48657e-58
1140	1	GO	response to glucocorticoid	S100B	Chromosom_21_start_from_48018875	Wilcox.test	1	6.14536e-28	1.20879e-24
1141	1	GO	response to glucocorticoid	FAM107A	Chromosom_3_start_from_58549844	Wilcox.test	0.19	1.08847e-10	1.00465e-07
1142	1	GO	response to glucocorticoid	FOSB	Chromosom_19_start_from_45971253	Wilcox.test	-0.72	8.96824e-44	2.09319e-40
1143	1	GO	response to glucocorticoid	ANXA1	Chromosom_9_start_from_75766673	Wilcox.test	1.69	4.94288e-97	1.78784e-93
1144	1	GO	response to glucocorticoid	DUSP1	Chromosom_5_start_from_172195093	Wilcox.test	-0.45	3.99449e-39	8.90771e-36
1145	1	GO	embryonic organ development	FZD3	Chromosom_8_start_from_28351729	Wilcox.test	0.64	1.92825e-105	7.59732e-102
1146	1	GO	embryonic organ development	WNT5A	Chromosom_3_start_from_55499743	No	NA	NA	NA
1147	1	GO	embryonic organ development	ZFP36L1	Chromosom_14_start_from_69254377	Wilcox.test	1.02	8.11201e-98	2.99658e-94
1148	1	GO	embryonic organ development	SOX9	Chromosom_17_start_from_70117161	Wilcox.test	0.24	3.86113e-05	0.0224718
1149	1	GO	embryonic organ development	WDR60	Chromosom_7_start_from_158649269	Wilcox.test	0.59	4.69647e-11	4.40999e-08
1150	1	GO	embryonic organ development	GJA1	Chromosom_6_start_from_121756838	Wilcox.test	0.56	9.30499e-71	3.01854e-67
1151	1	GO	embryonic organ development	TGFB2	Chromosom_1_start_from_218519577	Wilcox.test	0.33	5.54813e-12	6.05301e-09
1152	1	GO	embryonic organ development	HIPK1	Chromosom_1_start_from_114471814	Wilcox.test	0.8	9.2572e-66	2.77068e-62
1153	1	GO	embryonic organ development	CCDC39	Chromosom_3_start_from_180320646	Wilcox.test	0.3	1.05664e-20	1.71703e-17
1154	1	GO	embryonic organ development	CTNNB1	Chromosom_3_start_from_41236328	Wilcox.test	0.15	0.000340406	0.14263
1155	1	GO	embryonic organ development	DNAAF1	Chromosom_16_start_from_84178865	No	NA	NA	NA
1156	1	GO	embryonic organ development	CCDC40	Chromosom_17_start_from_78010435	Wilcox.test	-0.52	8.35734e-79	2.83147e-75
1157	1	GO	embryonic organ development	INSIG1	Chromosom_7_start_from_155089486	No	NA	NA	NA
1158	1	GO	positive regulation of chondrocyte differentiation	SOX9	Chromosom_17_start_from_70117161	Wilcox.test	0.24	3.86113e-05	0.0224718
1159	1	GO	positive regulation of chondrocyte differentiation	SOX5	Chromosom_12_start_from_23682440	Wilcox.test	0.89	6.36631e-121	2.58982e-117
1160	1	GO	positive regulation of chondrocyte differentiation	BMPR1B	Chromosom_4_start_from_95679119	Wilcox.test	0.29	2.31252e-18	3.39016e-15
1161	1	GO	positive regulation of sodium ion transmembrane transport	ATP1B1	Chromosom_1_start_from_169074935	Wilcox.test	0.56	1.0991e-68	3.405e-65
1162	1	GO	positive regulation of sodium ion transmembrane transport	ATP1B2	Chromosom_17_start_from_7549945	Wilcox.test	-0.37	3.75074e-39	8.43916e-36
1163	1	GO	positive regulation of sodium ion transmembrane transport	FXYD1	Chromosom_19_start_from_35629712	Wilcox.test	-0.23	2.9051e-13	3.43674e-10
1164	1	GO	positive regulation of extracellular matrix organization	SOX9	Chromosom_17_start_from_70117161	Wilcox.test	0.24	3.86113e-05	0.0224718
1165	1	GO	positive regulation of extracellular matrix organization	CLASP2	Chromosom_3_start_from_33537737	Wilcox.test	0.11	4.09693e-09	3.37587e-06
1166	1	GO	positive regulation of extracellular matrix organization	AGT	Chromosom_1_start_from_230838269	Wilcox.test	0.27	1.25764e-22	2.27381e-19
1167	1	GO	positive regulation of stem cell differentiation	SOX9	Chromosom_17_start_from_70117161	Wilcox.test	0.24	3.86113e-05	0.0224718
1168	1	GO	positive regulation of stem cell differentiation	SOX5	Chromosom_12_start_from_23682440	Wilcox.test	0.89	6.36631e-121	2.58982e-117
1169	1	GO	positive regulation of stem cell differentiation	TGFB2	Chromosom_1_start_from_218519577	Wilcox.test	0.33	5.54813e-12	6.05301e-09
1170	1	GO	mesenchyme development	DDX17	Chromosom_22_start_from_38879445	Wilcox.test	-0.85	2.16571e-116	8.691e-113
1171	1	GO	mesenchyme development	WNT5A	Chromosom_3_start_from_55499743	No	NA	NA	NA
1172	1	GO	mesenchyme development	ZFP36L1	Chromosom_14_start_from_69254377	Wilcox.test	1.02	8.11201e-98	2.99658e-94
1173	1	GO	mesenchyme development	SOX9	Chromosom_17_start_from_70117161	Wilcox.test	0.24	3.86113e-05	0.0224718
1174	1	GO	mesenchyme development	EDNRB	Chromosom_13_start_from_78469616	Wilcox.test	0.49	2.53391e-49	6.33225e-46
1175	1	GO	mesenchyme development	TGFB2	Chromosom_1_start_from_218519577	Wilcox.test	0.33	5.54813e-12	6.05301e-09
1176	1	GO	mesenchyme development	CTNNB1	Chromosom_3_start_from_41236328	Wilcox.test	0.15	0.000340406	0.14263
1177	1	GO	mesenchyme development	SEMA3D	Chromosom_7_start_from_84624869	Wilcox.test	0.47	1.36658e-41	3.14451e-38
1178	1	GO	mesenchyme development	TCF7L2	Chromosom_10_start_from_114710009	Wilcox.test	0.61	9.35171e-38	1.96666e-34
1179	1	GO	mesenchyme development	CLASP2	Chromosom_3_start_from_33537737	Wilcox.test	0.11	4.09693e-09	3.37587e-06
1180	1	GO	protein depolymerization	ADD3	Chromosom_10_start_from_111756126	Wilcox.test	0.56	3.12542e-30	6.38523e-27
1181	1	GO	protein depolymerization	MICAL3	Chromosom_22_start_from_18270415	Wilcox.test	-0.17	2.71766e-08	2.14151e-05
1182	1	GO	protein depolymerization	SPTAN1	Chromosom_9_start_from_131314866	Wilcox.test	-0.12	1.78792e-11	1.79686e-08
1183	1	GO	protein depolymerization	NCKAP5	Chromosom_2_start_from_133429374	Wilcox.test	0.21	9.40251e-21	1.53825e-17
1184	1	GO	protein depolymerization	APC	Chromosom_5_start_from_112043195	Wilcox.test	1.27	3.11638e-103	1.22006e-99
1185	1	GO	protein depolymerization	CLASP2	Chromosom_3_start_from_33537737	Wilcox.test	0.11	4.09693e-09	3.37587e-06
1186	1	GO	regulation of epithelial cell proliferation	WNT5A	Chromosom_3_start_from_55499743	No	NA	NA	NA
1187	1	GO	regulation of epithelial cell proliferation	ZFP36L1	Chromosom_14_start_from_69254377	Wilcox.test	1.02	8.11201e-98	2.99658e-94
1188	1	GO	regulation of epithelial cell proliferation	SOX9	Chromosom_17_start_from_70117161	Wilcox.test	0.24	3.86113e-05	0.0224718
1189	1	GO	regulation of epithelial cell proliferation	INTU	Chromosom_4_start_from_128544426	Wilcox.test	0.53	4.67666e-41	1.07189e-37
1190	1	GO	regulation of epithelial cell proliferation	GJA1	Chromosom_6_start_from_121756838	Wilcox.test	0.56	9.30499e-71	3.01854e-67
1191	1	GO	regulation of epithelial cell proliferation	JUN	Chromosom_1_start_from_59246465	Wilcox.test	0.65	1.9275e-76	6.44556e-73
1192	1	GO	regulation of epithelial cell proliferation	EDNRB	Chromosom_13_start_from_78469616	Wilcox.test	0.49	2.53391e-49	6.33225e-46
1193	1	GO	regulation of epithelial cell proliferation	NFIB	Chromosom_9_start_from_14081842	Wilcox.test	0.41	1.20563e-28	2.39678e-25
1194	1	GO	regulation of epithelial cell proliferation	TGFB2	Chromosom_1_start_from_218519577	Wilcox.test	0.33	5.54813e-12	6.05301e-09
1195	1	GO	regulation of epithelial cell proliferation	F3	Chromosom_1_start_from_94994781	Wilcox.test	2.04	1.39325e-151	6.24175e-148
1196	1	GO	regulation of epithelial cell proliferation	CTNNB1	Chromosom_3_start_from_41236328	Wilcox.test	0.15	0.000340406	0.14263
1197	1	GO	regulation of epithelial cell proliferation	TCF7L2	Chromosom_10_start_from_114710009	Wilcox.test	0.61	9.35171e-38	1.96666e-34
1198	1	GO	phosphatidylinositol 3-kinase signaling	NTRK2	Chromosom_9_start_from_87283466	Wilcox.test	1.73	1.21901e-101	4.70537e-98
1199	1	GO	phosphatidylinositol 3-kinase signaling	ANGPT1	Chromosom_8_start_from_108261721	Wilcox.test	0.73	6.70613e-26	1.25673e-22
1200	1	GO	phosphatidylinositol 3-kinase signaling	ZFP36L1	Chromosom_14_start_from_69254377	Wilcox.test	1.02	8.11201e-98	2.99658e-94
1201	1	GO	phosphatidylinositol 3-kinase signaling	SOX9	Chromosom_17_start_from_70117161	Wilcox.test	0.24	3.86113e-05	0.0224718
1202	1	GO	phosphatidylinositol 3-kinase signaling	PREX2	Chromosom_8_start_from_68864353	Wilcox.test	0.21	2.86215e-10	2.54159e-07
1203	1	GO	phosphatidylinositol 3-kinase signaling	TGFB2	Chromosom_1_start_from_218519577	Wilcox.test	0.33	5.54813e-12	6.05301e-09
1204	1	GO	phosphatidylinositol 3-kinase signaling	AGT	Chromosom_1_start_from_230838269	Wilcox.test	0.27	1.25764e-22	2.27381e-19
1205	1	GO	developmental cell growth	DPYSL2	Chromosom_8_start_from_26371791	Wilcox.test	0.69	1.10817e-115	4.42935e-112
1206	1	GO	developmental cell growth	WNT5A	Chromosom_3_start_from_55499743	No	NA	NA	NA
1207	1	GO	developmental cell growth	SOX9	Chromosom_17_start_from_70117161	Wilcox.test	0.24	3.86113e-05	0.0224718
1208	1	GO	developmental cell growth	MAP2	Chromosom_2_start_from_210288782	Wilcox.test	0.1	0.0213346	1
1209	1	GO	developmental cell growth	MACF1	Chromosom_1_start_from_39546988	Wilcox.test	-0.3	6.5606e-30	1.33508e-26
1210	1	GO	developmental cell growth	DCLK1	Chromosom_13_start_from_36345478	Wilcox.test	0.35	2.49439e-23	4.55974e-20
1211	1	GO	developmental cell growth	CTNNB1	Chromosom_3_start_from_41236328	Wilcox.test	0.15	0.000340406	0.14263
1212	1	GO	developmental cell growth	SEMA3D	Chromosom_7_start_from_84624869	Wilcox.test	0.47	1.36658e-41	3.14451e-38
1213	1	GO	developmental cell growth	AGT	Chromosom_1_start_from_230838269	Wilcox.test	0.27	1.25764e-22	2.27381e-19
1214	1	GO	endocrine pancreas development	RFX3	Chromosom_9_start_from_3218297	Wilcox.test	0.9	9.14306e-57	2.43937e-53
1215	1	GO	endocrine pancreas development	WNT5A	Chromosom_3_start_from_55499743	No	NA	NA	NA
1216	1	GO	endocrine pancreas development	SOX9	Chromosom_17_start_from_70117161	Wilcox.test	0.24	3.86113e-05	0.0224718
1217	1	GO	endocrine pancreas development	ANXA1	Chromosom_9_start_from_75766673	Wilcox.test	1.69	4.94288e-97	1.78784e-93
1218	1	GO	cell growth	DPYSL2	Chromosom_8_start_from_26371791	Wilcox.test	0.69	1.10817e-115	4.42935e-112
1219	1	GO	cell growth	WNT5A	Chromosom_3_start_from_55499743	No	NA	NA	NA
1220	1	GO	cell growth	SOX9	Chromosom_17_start_from_70117161	Wilcox.test	0.24	3.86113e-05	0.0224718
1221	1	GO	cell growth	MAP2	Chromosom_2_start_from_210288782	Wilcox.test	0.1	0.0213346	1
1222	1	GO	cell growth	GJA1	Chromosom_6_start_from_121756838	Wilcox.test	0.56	9.30499e-71	3.01854e-67
1223	1	GO	cell growth	MACF1	Chromosom_1_start_from_39546988	Wilcox.test	-0.3	6.5606e-30	1.33508e-26
1224	1	GO	cell growth	TGFB2	Chromosom_1_start_from_218519577	Wilcox.test	0.33	5.54813e-12	6.05301e-09
1225	1	GO	cell growth	FAM107A	Chromosom_3_start_from_58549844	Wilcox.test	0.19	1.08847e-10	1.00465e-07
1226	1	GO	cell growth	DCLK1	Chromosom_13_start_from_36345478	Wilcox.test	0.35	2.49439e-23	4.55974e-20
1227	1	GO	cell growth	CTNNB1	Chromosom_3_start_from_41236328	Wilcox.test	0.15	0.000340406	0.14263
1228	1	GO	cell growth	SEMA3D	Chromosom_7_start_from_84624869	Wilcox.test	0.47	1.36658e-41	3.14451e-38
1229	1	GO	cell growth	HSPA1A	Chromosom_6_start_from_31783291	Wilcox.test	-0.42	7.56307e-15	1.00438e-11
1230	1	GO	cell growth	AGT	Chromosom_1_start_from_230838269	Wilcox.test	0.27	1.25764e-22	2.27381e-19
1231	1	GO	cell growth	TSPYL2	Chromosom_X_start_from_53111549	Wilcox.test	NaN	1.25764e-22	2.27381e-19
1232	1	GO	developmental growth involved in morphogenesis	DPYSL2	Chromosom_8_start_from_26371791	Wilcox.test	0.69	1.10817e-115	4.42935e-112
1233	1	GO	developmental growth involved in morphogenesis	WNT5A	Chromosom_3_start_from_55499743	No	NA	NA	NA
1234	1	GO	developmental growth involved in morphogenesis	TNC	Chromosom_9_start_from_117782806	Wilcox.test	0.57	4.35102e-22	7.4794e-19
1235	1	GO	developmental growth involved in morphogenesis	SOX9	Chromosom_17_start_from_70117161	Wilcox.test	0.24	3.86113e-05	0.0224718
1236	1	GO	developmental growth involved in morphogenesis	MAP2	Chromosom_2_start_from_210288782	Wilcox.test	0.1	0.0213346	1
1237	1	GO	developmental growth involved in morphogenesis	MACF1	Chromosom_1_start_from_39546988	Wilcox.test	-0.3	6.5606e-30	1.33508e-26
1238	1	GO	developmental growth involved in morphogenesis	DCLK1	Chromosom_13_start_from_36345478	Wilcox.test	0.35	2.49439e-23	4.55974e-20
1239	1	GO	developmental growth involved in morphogenesis	CTNNB1	Chromosom_3_start_from_41236328	Wilcox.test	0.15	0.000340406	0.14263
1240	1	GO	developmental growth involved in morphogenesis	SEMA3D	Chromosom_7_start_from_84624869	Wilcox.test	0.47	1.36658e-41	3.14451e-38
1241	1	GO	eye morphogenesis	NTRK2	Chromosom_9_start_from_87283466	Wilcox.test	1.73	1.21901e-101	4.70537e-98
1242	1	GO	eye morphogenesis	WNT5A	Chromosom_3_start_from_55499743	No	NA	NA	NA
1243	1	GO	eye morphogenesis	CRB1	Chromosom_1_start_from_197170592	Wilcox.test	0.54	4.25482e-80	1.44409e-76
1244	1	GO	eye morphogenesis	SOX9	Chromosom_17_start_from_70117161	Wilcox.test	0.24	3.86113e-05	0.0224718
1245	1	GO	eye morphogenesis	CALB1	Chromosom_8_start_from_91070836	Wilcox.test	0.3	2.4595e-20	3.85157e-17
1246	1	GO	eye morphogenesis	HIPK1	Chromosom_1_start_from_114471814	Wilcox.test	0.8	9.2572e-66	2.77068e-62
1247	1	GO	eye morphogenesis	CTNNB1	Chromosom_3_start_from_41236328	Wilcox.test	0.15	0.000340406	0.14263
1248	1	GO	forebrain development	NTRK2	Chromosom_9_start_from_87283466	Wilcox.test	1.73	1.21901e-101	4.70537e-98
1249	1	GO	forebrain development	SLC7A11	Chromosom_4_start_from_139085251	Wilcox.test	0.73	6.00274e-68	1.81463e-64
1250	1	GO	forebrain development	WNT5A	Chromosom_3_start_from_55499743	No	NA	NA	NA
1251	1	GO	forebrain development	ID4	Chromosom_6_start_from_19837617	Wilcox.test	1.33	5.66307e-57	1.52167e-53
1252	1	GO	forebrain development	NFIB	Chromosom_9_start_from_14081842	Wilcox.test	0.41	1.20563e-28	2.39678e-25
1253	1	GO	forebrain development	EFHC1	Chromosom_6_start_from_52285106	Wilcox.test	0.48	8.55507e-75	2.83601e-71
1254	1	GO	forebrain development	DYNC2H1	Chromosom_11_start_from_102980160	Wilcox.test	1.97	3.44142e-179	1.56378e-175
1255	1	GO	forebrain development	DCLK1	Chromosom_13_start_from_36345478	Wilcox.test	0.35	2.49439e-23	4.55974e-20
1256	1	GO	forebrain development	DCLK2	Chromosom_4_start_from_150999426	Wilcox.test	0.63	3.6567e-101	1.3826e-97
1257	1	GO	forebrain development	CTNNB1	Chromosom_3_start_from_41236328	Wilcox.test	0.15	0.000340406	0.14263
1258	1	GO	forebrain development	BCAN	Chromosom_1_start_from_156611182	Wilcox.test	-0.12	0.0424432	1
1259	1	GO	forebrain development	DNAJB1	Chromosom_19_start_from_14625582	Wilcox.test	-0.93	1.38571e-75	4.60054e-72
1260	1	GO	reproductive system development	WNT5A	Chromosom_3_start_from_55499743	No	NA	NA	NA
1261	1	GO	reproductive system development	TNC	Chromosom_9_start_from_117782806	Wilcox.test	0.57	4.35102e-22	7.4794e-19
1262	1	GO	reproductive system development	ZFP36L1	Chromosom_14_start_from_69254377	Wilcox.test	1.02	8.11201e-98	2.99658e-94
1263	1	GO	reproductive system development	ID4	Chromosom_6_start_from_19837617	Wilcox.test	1.33	5.66307e-57	1.52167e-53
1264	1	GO	reproductive system development	SOX9	Chromosom_17_start_from_70117161	Wilcox.test	0.24	3.86113e-05	0.0224718
1265	1	GO	reproductive system development	PLEKHA5	Chromosom_12_start_from_19282648	Wilcox.test	1.08	2.42782e-88	8.63575e-85
1266	1	GO	reproductive system development	ITGB8	Chromosom_7_start_from_20370325	Wilcox.test	0.15	2.89203e-07	0.000227024
1267	1	GO	reproductive system development	GJA1	Chromosom_6_start_from_121756838	Wilcox.test	0.56	9.30499e-71	3.01854e-67
1268	1	GO	reproductive system development	TGFB2	Chromosom_1_start_from_218519577	Wilcox.test	0.33	5.54813e-12	6.05301e-09
1269	1	GO	reproductive system development	CTNNB1	Chromosom_3_start_from_41236328	Wilcox.test	0.15	0.000340406	0.14263
1270	1	GO	reproductive system development	ANXA1	Chromosom_9_start_from_75766673	Wilcox.test	1.69	4.94288e-97	1.78784e-93
1271	1	GO	reproductive system development	BMPR1B	Chromosom_4_start_from_95679119	Wilcox.test	0.29	2.31252e-18	3.39016e-15
1272	1	GO	reproductive system development	HMGCS1	Chromosom_5_start_from_43289497	Wilcox.test	0.66	2.16122e-77	7.23575e-74
1273	1	GO	inorganic anion transmembrane transport	GABRG1	Chromosom_4_start_from_46037786	Wilcox.test	0.62	1.54222e-106	6.08404e-103
1274	1	GO	inorganic anion transmembrane transport	SLC1A3	Chromosom_5_start_from_36606457	Wilcox.test	1.03	1.53347e-133	6.66908e-130
1275	1	GO	inorganic anion transmembrane transport	XPR1	Chromosom_1_start_from_180601140	Wilcox.test	0.48	1.08507e-69	3.41255e-66
1276	1	GO	inorganic anion transmembrane transport	TTYH1	Chromosom_19_start_from_54926393	Wilcox.test	-0.61	3.26597e-63	9.30149e-60
1277	1	GO	inorganic anion transmembrane transport	SLC20A2	Chromosom_8_start_from_42273993	Wilcox.test	0.26	1.05046e-23	1.92129e-20
1278	1	GO	inorganic anion transmembrane transport	FXYD1	Chromosom_19_start_from_35629712	Wilcox.test	-0.23	2.9051e-13	3.43674e-10
1279	1	GO	drug transmembrane transport	SLC7A11	Chromosom_4_start_from_139085251	Wilcox.test	0.73	6.00274e-68	1.81463e-64
1280	1	GO	drug transmembrane transport	SLC1A3	Chromosom_5_start_from_36606457	Wilcox.test	1.03	1.53347e-133	6.66908e-130
1281	1	GO	drug transmembrane transport	ATP1A2	Chromosom_1_start_from_160085549	Wilcox.test	0.13	0.00109312	0.290769
1282	1	GO	drug transmembrane transport	AGT	Chromosom_1_start_from_230838269	Wilcox.test	0.27	1.25764e-22	2.27381e-19
1283	1	GO	drug transmembrane transport	SLC47A2	Chromosom_17_start_from_19581601	Wilcox.test	0.1	1.97003e-06	0.00131992
1284	1	GO	vasoconstriction	GJA1	Chromosom_6_start_from_121756838	Wilcox.test	0.56	9.30499e-71	3.01854e-67
1285	1	GO	vasoconstriction	ATP2B1	Chromosom_12_start_from_89981828	Wilcox.test	1.36	3.39899e-61	9.48657e-58
1286	1	GO	vasoconstriction	EDNRB	Chromosom_13_start_from_78469616	Wilcox.test	0.49	2.53391e-49	6.33225e-46
1287	1	GO	vasoconstriction	ATP1A2	Chromosom_1_start_from_160085549	Wilcox.test	0.13	0.00109312	0.290769
1288	1	GO	vasoconstriction	AGT	Chromosom_1_start_from_230838269	Wilcox.test	0.27	1.25764e-22	2.27381e-19
1289	1	GO	microtubule polymerization or depolymerization	MAP2	Chromosom_2_start_from_210288782	Wilcox.test	0.1	0.0213346	1
1290	1	GO	microtubule polymerization or depolymerization	AKAP9	Chromosom_7_start_from_91570181	Wilcox.test	0.34	6.9603e-27	1.33707e-23
1291	1	GO	microtubule polymerization or depolymerization	NCKAP5	Chromosom_2_start_from_133429374	Wilcox.test	0.21	9.40251e-21	1.53825e-17
1292	1	GO	microtubule polymerization or depolymerization	APC	Chromosom_5_start_from_112043195	Wilcox.test	1.27	3.11638e-103	1.22006e-99
1293	1	GO	microtubule polymerization or depolymerization	HSPA1A	Chromosom_6_start_from_31783291	Wilcox.test	-0.42	7.56307e-15	1.00438e-11
1294	1	GO	microtubule polymerization or depolymerization	CLASP2	Chromosom_3_start_from_33537737	Wilcox.test	0.11	4.09693e-09	3.37587e-06
1295	1	GO	molting cycle	FZD3	Chromosom_8_start_from_28351729	Wilcox.test	0.64	1.92825e-105	7.59732e-102
1296	1	GO	molting cycle	WNT5A	Chromosom_3_start_from_55499743	No	NA	NA	NA
1297	1	GO	molting cycle	SOX9	Chromosom_17_start_from_70117161	Wilcox.test	0.24	3.86113e-05	0.0224718
1298	1	GO	molting cycle	INTU	Chromosom_4_start_from_128544426	Wilcox.test	0.53	4.67666e-41	1.07189e-37
1299	1	GO	molting cycle	TGFB2	Chromosom_1_start_from_218519577	Wilcox.test	0.33	5.54813e-12	6.05301e-09
1300	1	GO	molting cycle	CTNNB1	Chromosom_3_start_from_41236328	Wilcox.test	0.15	0.000340406	0.14263
1301	1	GO	hair cycle	FZD3	Chromosom_8_start_from_28351729	Wilcox.test	0.64	1.92825e-105	7.59732e-102
1302	1	GO	hair cycle	WNT5A	Chromosom_3_start_from_55499743	No	NA	NA	NA
1303	1	GO	hair cycle	SOX9	Chromosom_17_start_from_70117161	Wilcox.test	0.24	3.86113e-05	0.0224718
1304	1	GO	hair cycle	INTU	Chromosom_4_start_from_128544426	Wilcox.test	0.53	4.67666e-41	1.07189e-37
1305	1	GO	hair cycle	TGFB2	Chromosom_1_start_from_218519577	Wilcox.test	0.33	5.54813e-12	6.05301e-09
1306	1	GO	hair cycle	CTNNB1	Chromosom_3_start_from_41236328	Wilcox.test	0.15	0.000340406	0.14263
1307	1	GO	negative regulation of cellular protein localization	ANGPT1	Chromosom_8_start_from_108261721	Wilcox.test	0.73	6.70613e-26	1.25673e-22
1308	1	GO	negative regulation of cellular protein localization	CD36	Chromosom_7_start_from_79998891	Wilcox.test	0.47	1.21239e-38	2.5727e-35
1309	1	GO	negative regulation of cellular protein localization	LYPD1	Chromosom_2_start_from_133402426	Wilcox.test	0.2	8.25941e-19	1.23313e-15
1310	1	GO	negative regulation of cellular protein localization	DCLK1	Chromosom_13_start_from_36345478	Wilcox.test	0.35	2.49439e-23	4.55974e-20
1311	1	GO	negative regulation of cellular protein localization	DCLK2	Chromosom_4_start_from_150999426	Wilcox.test	0.63	3.6567e-101	1.3826e-97
1312	1	GO	negative regulation of cellular protein localization	INSIG1	Chromosom_7_start_from_155089486	No	NA	NA	NA
1313	1	GO	skeletal system morphogenesis	COL6A1	Chromosom_21_start_from_47401651	Wilcox.test	0.74	1.73818e-15	2.39869e-12
1314	1	GO	skeletal system morphogenesis	SOX9	Chromosom_17_start_from_70117161	Wilcox.test	0.24	3.86113e-05	0.0224718
1315	1	GO	skeletal system morphogenesis	WDR60	Chromosom_7_start_from_158649269	Wilcox.test	0.59	4.69647e-11	4.40999e-08
1316	1	GO	skeletal system morphogenesis	COL6A2	Chromosom_21_start_from_47518011	Wilcox.test	0.82	1.02353e-18	1.52198e-15
1317	1	GO	skeletal system morphogenesis	CTNNB1	Chromosom_3_start_from_41236328	Wilcox.test	0.15	0.000340406	0.14263
1318	1	GO	skeletal system morphogenesis	BMPR1B	Chromosom_4_start_from_95679119	Wilcox.test	0.29	2.31252e-18	3.39016e-15
1319	1	GO	skeletal system morphogenesis	COL6A3	Chromosom_2_start_from_238232646	Wilcox.test	-0.19	4.39471e-11	4.21892e-08
1320	1	GO	skeletal system morphogenesis	TRIP11	Chromosom_14_start_from_92432335	Wilcox.test	0.57	3.82002e-12	4.24404e-09
1321	1	GO	skeletal system morphogenesis	INSIG1	Chromosom_7_start_from_155089486	No	NA	NA	NA
1322	1	GO	L-glutamate transmembrane transport	SLC7A11	Chromosom_4_start_from_139085251	Wilcox.test	0.73	6.00274e-68	1.81463e-64
1323	1	GO	L-glutamate transmembrane transport	SLC1A3	Chromosom_5_start_from_36606457	Wilcox.test	1.03	1.53347e-133	6.66908e-130
1324	1	GO	L-glutamate transmembrane transport	ATP1A2	Chromosom_1_start_from_160085549	Wilcox.test	0.13	0.00109312	0.290769
1325	1	GO	negative regulation of lyase activity	EDNRB	Chromosom_13_start_from_78469616	Wilcox.test	0.49	2.53391e-49	6.33225e-46
1326	1	GO	negative regulation of lyase activity	AKAP9	Chromosom_7_start_from_91570181	Wilcox.test	0.34	6.9603e-27	1.33707e-23
1327	1	GO	negative regulation of lyase activity	GABBR2	Chromosom_9_start_from_101050391	Wilcox.test	0.27	3.26742e-23	5.94671e-20
1328	1	GO	lung cell differentiation	SOX9	Chromosom_17_start_from_70117161	Wilcox.test	0.24	3.86113e-05	0.0224718
1329	1	GO	lung cell differentiation	NFIB	Chromosom_9_start_from_14081842	Wilcox.test	0.41	1.20563e-28	2.39678e-25
1330	1	GO	lung cell differentiation	CTNNB1	Chromosom_3_start_from_41236328	Wilcox.test	0.15	0.000340406	0.14263
1331	1	GO	hematopoietic stem cell proliferation	WNT5A	Chromosom_3_start_from_55499743	No	NA	NA	NA
1332	1	GO	hematopoietic stem cell proliferation	N4BP2L2	Chromosom_13_start_from_33006554	Wilcox.test	0.41	1.67176e-24	3.11115e-21
1333	1	GO	hematopoietic stem cell proliferation	MECOM	Chromosom_3_start_from_168801287	Wilcox.test	0.96	1.54806e-97	5.64269e-94
1334	1	GO	cellular response to external stimulus	TNC	Chromosom_9_start_from_117782806	Wilcox.test	0.57	4.35102e-22	7.4794e-19
1335	1	GO	cellular response to external stimulus	SOX9	Chromosom_17_start_from_70117161	Wilcox.test	0.24	3.86113e-05	0.0224718
1336	1	GO	cellular response to external stimulus	XPR1	Chromosom_1_start_from_180601140	Wilcox.test	0.48	1.08507e-69	3.41255e-66
1337	1	GO	cellular response to external stimulus	GJA1	Chromosom_6_start_from_121756838	Wilcox.test	0.56	9.30499e-71	3.01854e-67
1338	1	GO	cellular response to external stimulus	JUN	Chromosom_1_start_from_59246465	Wilcox.test	0.65	1.9275e-76	6.44556e-73
1339	1	GO	cellular response to external stimulus	ATP2B1	Chromosom_12_start_from_89981828	Wilcox.test	1.36	3.39899e-61	9.48657e-58
1340	1	GO	cellular response to external stimulus	PIK3C3	Chromosom_18_start_from_39535171	Wilcox.test	0.91	9.7754e-92	3.52208e-88
1341	1	GO	cellular response to external stimulus	ATP1A2	Chromosom_1_start_from_160085549	Wilcox.test	0.13	0.00109312	0.290769
1342	1	GO	cellular response to external stimulus	SESN3	Chromosom_11_start_from_94898704	Wilcox.test	1.8	4.05796e-173	1.82811e-169
1343	1	GO	cellular response to external stimulus	FAM107A	Chromosom_3_start_from_58549844	Wilcox.test	0.19	1.08847e-10	1.00465e-07
1344	1	GO	cellular response to external stimulus	AGT	Chromosom_1_start_from_230838269	Wilcox.test	0.27	1.25764e-22	2.27381e-19
1345	1	GO	vasculogenesis	NTRK2	Chromosom_9_start_from_87283466	Wilcox.test	1.73	1.21901e-101	4.70537e-98
1346	1	GO	vasculogenesis	QKI	Chromosom_6_start_from_163835032	Wilcox.test	1.19	1.75741e-60	4.86452e-57
1347	1	GO	vasculogenesis	ZFP36L1	Chromosom_14_start_from_69254377	Wilcox.test	1.02	8.11201e-98	2.99658e-94
1348	1	GO	vasculogenesis	ITGB8	Chromosom_7_start_from_20370325	Wilcox.test	0.15	2.89203e-07	0.000227024
1349	1	GO	vasculogenesis	CTNNB1	Chromosom_3_start_from_41236328	Wilcox.test	0.15	0.000340406	0.14263
1350	1	GO	regulation of microtubule polymerization or depolymerization	MAP2	Chromosom_2_start_from_210288782	Wilcox.test	0.1	0.0213346	1
1351	1	GO	regulation of microtubule polymerization or depolymerization	AKAP9	Chromosom_7_start_from_91570181	Wilcox.test	0.34	6.9603e-27	1.33707e-23
1352	1	GO	regulation of microtubule polymerization or depolymerization	APC	Chromosom_5_start_from_112043195	Wilcox.test	1.27	3.11638e-103	1.22006e-99
1353	1	GO	regulation of microtubule polymerization or depolymerization	HSPA1A	Chromosom_6_start_from_31783291	Wilcox.test	-0.42	7.56307e-15	1.00438e-11
1354	1	GO	regulation of microtubule polymerization or depolymerization	CLASP2	Chromosom_3_start_from_33537737	Wilcox.test	0.11	4.09693e-09	3.37587e-06
1355	1	GO	gliogenesis	PTPRZ1	Chromosom_7_start_from_121513143	Wilcox.test	0.27	8.12643e-23	1.47576e-19
1356	1	GO	gliogenesis	NTRK2	Chromosom_9_start_from_87283466	Wilcox.test	1.73	1.21901e-101	4.70537e-98
1357	1	GO	gliogenesis	ID4	Chromosom_6_start_from_19837617	Wilcox.test	1.33	5.66307e-57	1.52167e-53
1358	1	GO	gliogenesis	SOX9	Chromosom_17_start_from_70117161	Wilcox.test	0.24	3.86113e-05	0.0224718
1359	1	GO	gliogenesis	CLU	Chromosom_8_start_from_27454434	Wilcox.test	0.68	7.81613e-113	3.10691e-109
1360	1	GO	gliogenesis	NFIB	Chromosom_9_start_from_14081842	Wilcox.test	0.41	1.20563e-28	2.39678e-25
1361	1	GO	gliogenesis	TGFB2	Chromosom_1_start_from_218519577	Wilcox.test	0.33	5.54813e-12	6.05301e-09
1362	1	GO	gliogenesis	S100B	Chromosom_21_start_from_48018875	Wilcox.test	1	6.14536e-28	1.20879e-24
1363	1	GO	gliogenesis	CTNNB1	Chromosom_3_start_from_41236328	Wilcox.test	0.15	0.000340406	0.14263
1364	1	GO	gliogenesis	ANXA1	Chromosom_9_start_from_75766673	Wilcox.test	1.69	4.94288e-97	1.78784e-93
1365	1	GO	exocrine system development	SOX9	Chromosom_17_start_from_70117161	Wilcox.test	0.24	3.86113e-05	0.0224718
1366	1	GO	exocrine system development	WLS	Chromosom_1_start_from_68564142	Wilcox.test	1.06	2.75856e-151	1.23556e-147
1367	1	GO	exocrine system development	NFIB	Chromosom_9_start_from_14081842	Wilcox.test	0.41	1.20563e-28	2.39678e-25
1368	1	GO	exocrine system development	TGFB2	Chromosom_1_start_from_218519577	Wilcox.test	0.33	5.54813e-12	6.05301e-09
1369	1	GO	endomembrane system organization	SYNE1	Chromosom_6_start_from_152442819	Wilcox.test	1.2	2.81797e-108	1.11225e-104
1370	1	GO	endomembrane system organization	CRB1	Chromosom_1_start_from_197170592	Wilcox.test	0.54	4.25482e-80	1.44409e-76
1371	1	GO	endomembrane system organization	CLU	Chromosom_8_start_from_27454434	Wilcox.test	0.68	7.81613e-113	3.10691e-109
1372	1	GO	endomembrane system organization	AKAP9	Chromosom_7_start_from_91570181	Wilcox.test	0.34	6.9603e-27	1.33707e-23
1373	1	GO	endomembrane system organization	PIK3C3	Chromosom_18_start_from_39535171	Wilcox.test	0.91	9.7754e-92	3.52208e-88
1374	1	GO	endomembrane system organization	GCC2	Chromosom_2_start_from_109065017	Wilcox.test	0.7	2.88342e-45	6.93752e-42
1375	1	GO	endomembrane system organization	TGFB2	Chromosom_1_start_from_218519577	Wilcox.test	0.33	5.54813e-12	6.05301e-09
1376	1	GO	endomembrane system organization	GOLGB1	Chromosom_3_start_from_121382046	Wilcox.test	1.04	1.16733e-120	4.7382e-117
1377	1	GO	endomembrane system organization	PDE4DIP	Chromosom_1_start_from_144836157	Wilcox.test	0.93	3.18232e-57	8.58907e-54
1378	1	GO	endomembrane system organization	ARHGAP21	Chromosom_10_start_from_24872538	Wilcox.test	1.95	2.95703e-123	1.21031e-119
1379	1	GO	endomembrane system organization	DYNC2H1	Chromosom_11_start_from_102980160	Wilcox.test	1.97	3.44142e-179	1.56378e-175
1380	1	GO	endomembrane system organization	TRIP11	Chromosom_14_start_from_92432335	Wilcox.test	0.57	3.82002e-12	4.24404e-09
1381	1	GO	endomembrane system organization	CLASP2	Chromosom_3_start_from_33537737	Wilcox.test	0.11	4.09693e-09	3.37587e-06
1382	1	GO	lens development in camera-type eye	SLC7A11	Chromosom_4_start_from_139085251	Wilcox.test	0.73	6.00274e-68	1.81463e-64
1383	1	GO	lens development in camera-type eye	WNT5A	Chromosom_3_start_from_55499743	No	NA	NA	NA
1384	1	GO	lens development in camera-type eye	GJA1	Chromosom_6_start_from_121756838	Wilcox.test	0.56	9.30499e-71	3.01854e-67
1385	1	GO	lens development in camera-type eye	HIPK1	Chromosom_1_start_from_114471814	Wilcox.test	0.8	9.2572e-66	2.77068e-62
1386	1	GO	lens development in camera-type eye	CTNNB1	Chromosom_3_start_from_41236328	Wilcox.test	0.15	0.000340406	0.14263
1387	1	GO	response to nicotine	SLC7A11	Chromosom_4_start_from_139085251	Wilcox.test	0.73	6.00274e-68	1.81463e-64
1388	1	GO	response to nicotine	LYPD1	Chromosom_2_start_from_133402426	Wilcox.test	0.2	8.25941e-19	1.23313e-15
1389	1	GO	response to nicotine	ATP1A2	Chromosom_1_start_from_160085549	Wilcox.test	0.13	0.00109312	0.290769
1390	1	GO	response to nicotine	PPP1R1B	Chromosom_17_start_from_37782993	Wilcox.test	-0.54	5.22026e-83	1.81561e-79
1391	1	GO	growth plate cartilage chondrocyte differentiation	COL6A1	Chromosom_21_start_from_47401651	Wilcox.test	0.74	1.73818e-15	2.39869e-12
1392	1	GO	growth plate cartilage chondrocyte differentiation	COL6A2	Chromosom_21_start_from_47518011	Wilcox.test	0.82	1.02353e-18	1.52198e-15
1393	1	GO	growth plate cartilage chondrocyte differentiation	COL6A3	Chromosom_2_start_from_238232646	Wilcox.test	-0.19	4.39471e-11	4.21892e-08
1394	1	GO	chondrocyte development involved in endochondral bone morphogenesis	COL6A1	Chromosom_21_start_from_47401651	Wilcox.test	0.74	1.73818e-15	2.39869e-12
1395	1	GO	chondrocyte development involved in endochondral bone morphogenesis	COL6A2	Chromosom_21_start_from_47518011	Wilcox.test	0.82	1.02353e-18	1.52198e-15
1396	1	GO	chondrocyte development involved in endochondral bone morphogenesis	COL6A3	Chromosom_2_start_from_238232646	Wilcox.test	-0.19	4.39471e-11	4.21892e-08
1397	1	GO	negative regulation of neurogenesis	WNT5A	Chromosom_3_start_from_55499743	No	NA	NA	NA
1398	1	GO	negative regulation of neurogenesis	ID4	Chromosom_6_start_from_19837617	Wilcox.test	1.33	5.66307e-57	1.52167e-53
1399	1	GO	negative regulation of neurogenesis	SOX9	Chromosom_17_start_from_70117161	Wilcox.test	0.24	3.86113e-05	0.0224718
1400	1	GO	negative regulation of neurogenesis	MAP2	Chromosom_2_start_from_210288782	Wilcox.test	0.1	0.0213346	1
1401	1	GO	negative regulation of neurogenesis	ITM2C	Chromosom_2_start_from_231729354	Wilcox.test	0.13	0.00361504	0.657937
1402	1	GO	negative regulation of neurogenesis	EDNRB	Chromosom_13_start_from_78469616	Wilcox.test	0.49	2.53391e-49	6.33225e-46
1403	1	GO	negative regulation of neurogenesis	NR2F1	Chromosom_5_start_from_92919043	Wilcox.test	1.39	1.2046e-113	4.79312e-110
1404	1	GO	negative regulation of neurogenesis	PTPRG	Chromosom_3_start_from_61547243	Wilcox.test	0.22	1.69541e-15	2.34645e-12
1405	1	GO	negative regulation of neurogenesis	CTNNB1	Chromosom_3_start_from_41236328	Wilcox.test	0.15	0.000340406	0.14263
1406	1	GO	negative regulation of neurogenesis	SEMA3D	Chromosom_7_start_from_84624869	Wilcox.test	0.47	1.36658e-41	3.14451e-38
1407	1	GO	spermatid differentiation	QKI	Chromosom_6_start_from_163835032	Wilcox.test	1.19	1.75741e-60	4.86452e-57
1408	1	GO	spermatid differentiation	NPHP1	Chromosom_2_start_from_110879888	Wilcox.test	0.63	7.22523e-42	1.6712e-38
1409	1	GO	spermatid differentiation	SPAG6	Chromosom_10_start_from_22634399	Wilcox.test	1.82	7.96972e-114	3.17195e-110
1410	1	GO	spermatid differentiation	IQCG	Chromosom_3_start_from_197615946	Wilcox.test	0.43	2.17147e-11	2.18016e-08
1411	1	GO	spermatid differentiation	HSPA2	Chromosom_14_start_from_65002623	Wilcox.test	1.2	6.07242e-111	2.40346e-107
1412	1	GO	spermatid differentiation	RSPH1	Chromosom_21_start_from_43892596	Wilcox.test	-0.09	0.000107744	0.0482694
1413	1	GO	spermatid differentiation	ROPN1L	Chromosom_5_start_from_10441636	Wilcox.test	0.58	1.63689e-49	4.10369e-46
1414	1	GO	camera-type eye morphogenesis	NTRK2	Chromosom_9_start_from_87283466	Wilcox.test	1.73	1.21901e-101	4.70537e-98
1415	1	GO	camera-type eye morphogenesis	WNT5A	Chromosom_3_start_from_55499743	No	NA	NA	NA
1416	1	GO	camera-type eye morphogenesis	SOX9	Chromosom_17_start_from_70117161	Wilcox.test	0.24	3.86113e-05	0.0224718
1417	1	GO	camera-type eye morphogenesis	CALB1	Chromosom_8_start_from_91070836	Wilcox.test	0.3	2.4595e-20	3.85157e-17
1418	1	GO	camera-type eye morphogenesis	HIPK1	Chromosom_1_start_from_114471814	Wilcox.test	0.8	9.2572e-66	2.77068e-62
1419	1	GO	camera-type eye morphogenesis	CTNNB1	Chromosom_3_start_from_41236328	Wilcox.test	0.15	0.000340406	0.14263
1420	1	GO	cellular response to steroid hormone stimulus	DDX17	Chromosom_22_start_from_38879445	Wilcox.test	-0.85	2.16571e-116	8.691e-113
1421	1	GO	cellular response to steroid hormone stimulus	ZFP36L1	Chromosom_14_start_from_69254377	Wilcox.test	1.02	8.11201e-98	2.99658e-94
1422	1	GO	cellular response to steroid hormone stimulus	ATP2B1	Chromosom_12_start_from_89981828	Wilcox.test	1.36	3.39899e-61	9.48657e-58
1423	1	GO	cellular response to steroid hormone stimulus	NR2F1	Chromosom_5_start_from_92919043	Wilcox.test	1.39	1.2046e-113	4.79312e-110
1424	1	GO	cellular response to steroid hormone stimulus	ATP1A2	Chromosom_1_start_from_160085549	Wilcox.test	0.13	0.00109312	0.290769
1425	1	GO	cellular response to steroid hormone stimulus	FAM107A	Chromosom_3_start_from_58549844	Wilcox.test	0.19	1.08847e-10	1.00465e-07
1426	1	GO	cellular response to steroid hormone stimulus	LMO3	Chromosom_12_start_from_16701307	Wilcox.test	1.01	2.51299e-67	7.53896e-64
1427	1	GO	cellular response to steroid hormone stimulus	CTNNB1	Chromosom_3_start_from_41236328	Wilcox.test	0.15	0.000340406	0.14263
1428	1	GO	cellular response to steroid hormone stimulus	ANXA1	Chromosom_9_start_from_75766673	Wilcox.test	1.69	4.94288e-97	1.78784e-93
1429	1	GO	intermediate filament cytoskeleton organization	DST	Chromosom_6_start_from_56322785	Wilcox.test	0.67	7.23725e-116	2.90069e-112
1430	1	GO	intermediate filament cytoskeleton organization	MACF1	Chromosom_1_start_from_39546988	Wilcox.test	-0.3	6.5606e-30	1.33508e-26
1431	1	GO	intermediate filament cytoskeleton organization	GFAP	Chromosom_17_start_from_42982376	Wilcox.test	-0.06	0.0499606	1
1432	1	GO	intermediate filament cytoskeleton organization	SYNM	Chromosom_15_start_from_99638420	Wilcox.test	0.28	4.78283e-06	0.00319971
1433	1	GO	lung morphogenesis	TNC	Chromosom_9_start_from_117782806	Wilcox.test	0.57	4.35102e-22	7.4794e-19
1434	1	GO	lung morphogenesis	SOX9	Chromosom_17_start_from_70117161	Wilcox.test	0.24	3.86113e-05	0.0224718
1435	1	GO	lung morphogenesis	NFIB	Chromosom_9_start_from_14081842	Wilcox.test	0.41	1.20563e-28	2.39678e-25
1436	1	GO	lung morphogenesis	CTNNB1	Chromosom_3_start_from_41236328	Wilcox.test	0.15	0.000340406	0.14263
1437	1	GO	telencephalon development	NTRK2	Chromosom_9_start_from_87283466	Wilcox.test	1.73	1.21901e-101	4.70537e-98
1438	1	GO	telencephalon development	SLC7A11	Chromosom_4_start_from_139085251	Wilcox.test	0.73	6.00274e-68	1.81463e-64
1439	1	GO	telencephalon development	WNT5A	Chromosom_3_start_from_55499743	No	NA	NA	NA
1440	1	GO	telencephalon development	ID4	Chromosom_6_start_from_19837617	Wilcox.test	1.33	5.66307e-57	1.52167e-53
1441	1	GO	telencephalon development	NFIB	Chromosom_9_start_from_14081842	Wilcox.test	0.41	1.20563e-28	2.39678e-25
1442	1	GO	telencephalon development	EFHC1	Chromosom_6_start_from_52285106	Wilcox.test	0.48	8.55507e-75	2.83601e-71
1443	1	GO	telencephalon development	DCLK2	Chromosom_4_start_from_150999426	Wilcox.test	0.63	3.6567e-101	1.3826e-97
1444	1	GO	telencephalon development	CTNNB1	Chromosom_3_start_from_41236328	Wilcox.test	0.15	0.000340406	0.14263
1445	1	GO	telencephalon development	BCAN	Chromosom_1_start_from_156611182	Wilcox.test	-0.12	0.0424432	1
1446	1	GO	negative regulation of growth	WNT5A	Chromosom_3_start_from_55499743	No	NA	NA	NA
1447	1	GO	negative regulation of growth	MAP2	Chromosom_2_start_from_210288782	Wilcox.test	0.1	0.0213346	1
1448	1	GO	negative regulation of growth	GJA1	Chromosom_6_start_from_121756838	Wilcox.test	0.56	9.30499e-71	3.01854e-67
1449	1	GO	negative regulation of growth	TGFB2	Chromosom_1_start_from_218519577	Wilcox.test	0.33	5.54813e-12	6.05301e-09
1450	1	GO	negative regulation of growth	SEMA3D	Chromosom_7_start_from_84624869	Wilcox.test	0.47	1.36658e-41	3.14451e-38
1451	1	GO	negative regulation of growth	MT1X	Chromosom_16_start_from_56716336	Wilcox.test	0.17	1.47028e-06	0.000988029
1452	1	GO	negative regulation of growth	HSPA1A	Chromosom_6_start_from_31783291	Wilcox.test	-0.42	7.56307e-15	1.00438e-11
1453	1	GO	negative regulation of growth	AGT	Chromosom_1_start_from_230838269	Wilcox.test	0.27	1.25764e-22	2.27381e-19
1454	1	GO	negative regulation of growth	TSPYL2	Chromosom_X_start_from_53111549	Wilcox.test	NaN	1.25764e-22	2.27381e-19
1455	1	KEGG	Hippo signaling pathway	FZD3	Chromosom_8_start_from_28351729	Wilcox.test	0.64	1.92825e-105	7.59732e-102
1456	1	KEGG	Hippo signaling pathway	WNT5A	Chromosom_3_start_from_55499743	No	NA	NA	NA
1457	1	KEGG	Hippo signaling pathway	CRB1	Chromosom_1_start_from_197170592	Wilcox.test	0.54	4.25482e-80	1.44409e-76
1458	1	KEGG	Hippo signaling pathway	TGFB2	Chromosom_1_start_from_218519577	Wilcox.test	0.33	5.54813e-12	6.05301e-09
1459	1	KEGG	Hippo signaling pathway	MOB1B	Chromosom_4_start_from_71768043	Wilcox.test	0.59	1.41741e-82	4.92266e-79
1460	1	KEGG	Hippo signaling pathway	APC	Chromosom_5_start_from_112043195	Wilcox.test	1.27	3.11638e-103	1.22006e-99
1461	1	KEGG	Hippo signaling pathway	CTNNB1	Chromosom_3_start_from_41236328	Wilcox.test	0.15	0.000340406	0.14263
1462	1	KEGG	Hippo signaling pathway	TEAD1	Chromosom_11_start_from_12695969	Wilcox.test	0.2	0.00177984	0.414703
1463	1	KEGG	Hippo signaling pathway	TCF7L2	Chromosom_10_start_from_114710009	Wilcox.test	0.61	9.35171e-38	1.96666e-34
1464	1	KEGG	Hippo signaling pathway	BMPR1B	Chromosom_4_start_from_95679119	Wilcox.test	0.29	2.31252e-18	3.39016e-15
1465	1	KEGG	ECM-receptor interaction	COL6A1	Chromosom_21_start_from_47401651	Wilcox.test	0.74	1.73818e-15	2.39869e-12
1466	1	KEGG	ECM-receptor interaction	CD36	Chromosom_7_start_from_79998891	Wilcox.test	0.47	1.21239e-38	2.5727e-35
1467	1	KEGG	ECM-receptor interaction	TNC	Chromosom_9_start_from_117782806	Wilcox.test	0.57	4.35102e-22	7.4794e-19
1468	1	KEGG	ECM-receptor interaction	ITGB8	Chromosom_7_start_from_20370325	Wilcox.test	0.15	2.89203e-07	0.000227024
1469	1	KEGG	ECM-receptor interaction	COL6A2	Chromosom_21_start_from_47518011	Wilcox.test	0.82	1.02353e-18	1.52198e-15
1470	1	KEGG	ECM-receptor interaction	COL9A2	Chromosom_1_start_from_40766159	Wilcox.test	-0.33	1.72034e-36	3.5955e-33
1471	1	KEGG	ECM-receptor interaction	COL6A3	Chromosom_2_start_from_238232646	Wilcox.test	-0.19	4.39471e-11	4.21892e-08
1472	1	KEGG	Focal adhesion	PPP1R12B	Chromosom_1_start_from_202317827	Wilcox.test	0.54	2.11861e-63	6.03805e-60
1473	1	KEGG	Focal adhesion	COL6A1	Chromosom_21_start_from_47401651	Wilcox.test	0.74	1.73818e-15	2.39869e-12
1474	1	KEGG	Focal adhesion	ARHGAP5	Chromosom_14_start_from_32545320	No	NA	NA	NA
1475	1	KEGG	Focal adhesion	TNC	Chromosom_9_start_from_117782806	Wilcox.test	0.57	4.35102e-22	7.4794e-19
1476	1	KEGG	Focal adhesion	ITGB8	Chromosom_7_start_from_20370325	Wilcox.test	0.15	2.89203e-07	0.000227024
1477	1	KEGG	Focal adhesion	JUN	Chromosom_1_start_from_59246465	Wilcox.test	0.65	1.9275e-76	6.44556e-73
1478	1	KEGG	Focal adhesion	COL6A2	Chromosom_21_start_from_47518011	Wilcox.test	0.82	1.02353e-18	1.52198e-15
1479	1	KEGG	Focal adhesion	COL9A2	Chromosom_1_start_from_40766159	Wilcox.test	-0.33	1.72034e-36	3.5955e-33
1480	1	KEGG	Focal adhesion	CTNNB1	Chromosom_3_start_from_41236328	Wilcox.test	0.15	0.000340406	0.14263
1481	1	KEGG	Focal adhesion	COL6A3	Chromosom_2_start_from_238232646	Wilcox.test	-0.19	4.39471e-11	4.21892e-08
1482	1	KEGG	Proximal tubule bicarbonate reclamation	ATP1B1	Chromosom_1_start_from_169074935	Wilcox.test	0.56	1.0991e-68	3.405e-65
1483	1	KEGG	Proximal tubule bicarbonate reclamation	ATP1B2	Chromosom_17_start_from_7549945	Wilcox.test	-0.37	3.75074e-39	8.43916e-36
1484	1	KEGG	Proximal tubule bicarbonate reclamation	ATP1A2	Chromosom_1_start_from_160085549	Wilcox.test	0.13	0.00109312	0.290769
1485	1	KEGG	Proximal tubule bicarbonate reclamation	GLUD1	Chromosom_10_start_from_88810243	Wilcox.test	0.77	3.39314e-54	8.88325e-51
1486	1	KEGG	Protein digestion and absorption	ATP1B1	Chromosom_1_start_from_169074935	Wilcox.test	0.56	1.0991e-68	3.405e-65
1487	1	KEGG	Protein digestion and absorption	COL6A1	Chromosom_21_start_from_47401651	Wilcox.test	0.74	1.73818e-15	2.39869e-12
1488	1	KEGG	Protein digestion and absorption	ATP1B2	Chromosom_17_start_from_7549945	Wilcox.test	-0.37	3.75074e-39	8.43916e-36
1489	1	KEGG	Protein digestion and absorption	COL6A2	Chromosom_21_start_from_47518011	Wilcox.test	0.82	1.02353e-18	1.52198e-15
1490	1	KEGG	Protein digestion and absorption	ATP1A2	Chromosom_1_start_from_160085549	Wilcox.test	0.13	0.00109312	0.290769
1491	1	KEGG	Protein digestion and absorption	COL9A2	Chromosom_1_start_from_40766159	Wilcox.test	-0.33	1.72034e-36	3.5955e-33
1492	1	KEGG	Protein digestion and absorption	COL6A3	Chromosom_2_start_from_238232646	Wilcox.test	-0.19	4.39471e-11	4.21892e-08
1493	1	KEGG	Endocrine and other factor-regulated calcium reabsorption	ATP1B1	Chromosom_1_start_from_169074935	Wilcox.test	0.56	1.0991e-68	3.405e-65
1494	1	KEGG	Endocrine and other factor-regulated calcium reabsorption	ATP1B2	Chromosom_17_start_from_7549945	Wilcox.test	-0.37	3.75074e-39	8.43916e-36
1495	1	KEGG	Endocrine and other factor-regulated calcium reabsorption	ATP2B1	Chromosom_12_start_from_89981828	Wilcox.test	1.36	3.39899e-61	9.48657e-58
1496	1	KEGG	Endocrine and other factor-regulated calcium reabsorption	ATP1A2	Chromosom_1_start_from_160085549	Wilcox.test	0.13	0.00109312	0.290769
1497	1	KEGG	Endocrine and other factor-regulated calcium reabsorption	CALB1	Chromosom_8_start_from_91070836	Wilcox.test	0.3	2.4595e-20	3.85157e-17
1498	1	KEGG	Human papillomavirus infection	FZD3	Chromosom_8_start_from_28351729	Wilcox.test	0.64	1.92825e-105	7.59732e-102
1499	1	KEGG	Human papillomavirus infection	COL6A1	Chromosom_21_start_from_47401651	Wilcox.test	0.74	1.73818e-15	2.39869e-12
1500	1	KEGG	Human papillomavirus infection	WNT5A	Chromosom_3_start_from_55499743	No	NA	NA	NA
1501	1	KEGG	Human papillomavirus infection	TNC	Chromosom_9_start_from_117782806	Wilcox.test	0.57	4.35102e-22	7.4794e-19
1502	1	KEGG	Human papillomavirus infection	ITGB8	Chromosom_7_start_from_20370325	Wilcox.test	0.15	2.89203e-07	0.000227024
1503	1	KEGG	Human papillomavirus infection	COL6A2	Chromosom_21_start_from_47518011	Wilcox.test	0.82	1.02353e-18	1.52198e-15
1504	1	KEGG	Human papillomavirus infection	COL9A2	Chromosom_1_start_from_40766159	Wilcox.test	-0.33	1.72034e-36	3.5955e-33
1505	1	KEGG	Human papillomavirus infection	APC	Chromosom_5_start_from_112043195	Wilcox.test	1.27	3.11638e-103	1.22006e-99
1506	1	KEGG	Human papillomavirus infection	CTNNB1	Chromosom_3_start_from_41236328	Wilcox.test	0.15	0.000340406	0.14263
1507	1	KEGG	Human papillomavirus infection	TCF7L2	Chromosom_10_start_from_114710009	Wilcox.test	0.61	9.35171e-38	1.96666e-34
1508	1	KEGG	Human papillomavirus infection	HLA-E	Chromosom_6_start_from_30457244	No	NA	NA	NA
1509	1	KEGG	Human papillomavirus infection	COL6A3	Chromosom_2_start_from_238232646	Wilcox.test	-0.19	4.39471e-11	4.21892e-08
1510	1	KEGG	Salmonella infection	JUN	Chromosom_1_start_from_59246465	Wilcox.test	0.65	1.9275e-76	6.44556e-73
1511	1	KEGG	Salmonella infection	PIK3C3	Chromosom_18_start_from_39535171	Wilcox.test	0.91	9.7754e-92	3.52208e-88
1512	1	KEGG	Salmonella infection	AHNAK	Chromosom_11_start_from_62201016	Wilcox.test	-0.7	1.13384e-90	4.05233e-87
1513	1	KEGG	Salmonella infection	GCC2	Chromosom_2_start_from_109065017	Wilcox.test	0.7	2.88342e-45	6.93752e-42
1514	1	KEGG	Salmonella infection	EXOC5	Chromosom_14_start_from_57670518	Wilcox.test	0.49	2.41892e-53	6.28437e-50
1515	1	KEGG	Salmonella infection	RHOB	Chromosom_2_start_from_20646835	Wilcox.test	-0.08	4.83149e-07	0.000374924
1516	1	KEGG	Salmonella infection	DYNC2H1	Chromosom_11_start_from_102980160	Wilcox.test	1.97	3.44142e-179	1.56378e-175
1517	1	KEGG	Salmonella infection	CTNNB1	Chromosom_3_start_from_41236328	Wilcox.test	0.15	0.000340406	0.14263
1518	1	KEGG	Salmonella infection	TCF7L2	Chromosom_10_start_from_114710009	Wilcox.test	0.61	9.35171e-38	1.96666e-34
1519	1	KEGG	Salmonella infection	DYNLRB2	Chromosom_16_start_from_80574631	Wilcox.test	0.17	0.00211328	0.486054
1520	1	KEGG	Mineral absorption	ATP1B1	Chromosom_1_start_from_169074935	Wilcox.test	0.56	1.0991e-68	3.405e-65
1521	1	KEGG	Mineral absorption	ATP1B2	Chromosom_17_start_from_7549945	Wilcox.test	-0.37	3.75074e-39	8.43916e-36
1522	1	KEGG	Mineral absorption	ATP2B1	Chromosom_12_start_from_89981828	Wilcox.test	1.36	3.39899e-61	9.48657e-58
1523	1	KEGG	Mineral absorption	ATP1A2	Chromosom_1_start_from_160085549	Wilcox.test	0.13	0.00109312	0.290769
1524	1	KEGG	Mineral absorption	MT1X	Chromosom_16_start_from_56716336	Wilcox.test	0.17	1.47028e-06	0.000988029
1525	1	KEGG	Basal cell carcinoma	FZD3	Chromosom_8_start_from_28351729	Wilcox.test	0.64	1.92825e-105	7.59732e-102
1526	1	KEGG	Basal cell carcinoma	WNT5A	Chromosom_3_start_from_55499743	No	NA	NA	NA
1527	1	KEGG	Basal cell carcinoma	APC	Chromosom_5_start_from_112043195	Wilcox.test	1.27	3.11638e-103	1.22006e-99
1528	1	KEGG	Basal cell carcinoma	CTNNB1	Chromosom_3_start_from_41236328	Wilcox.test	0.15	0.000340406	0.14263
1529	1	KEGG	Basal cell carcinoma	TCF7L2	Chromosom_10_start_from_114710009	Wilcox.test	0.61	9.35171e-38	1.96666e-34
1530	1	KEGG	cAMP signaling pathway	ATP1B1	Chromosom_1_start_from_169074935	Wilcox.test	0.56	1.0991e-68	3.405e-65
1531	1	KEGG	cAMP signaling pathway	SOX9	Chromosom_17_start_from_70117161	Wilcox.test	0.24	3.86113e-05	0.0224718
1532	1	KEGG	cAMP signaling pathway	JUN	Chromosom_1_start_from_59246465	Wilcox.test	0.65	1.9275e-76	6.44556e-73
1533	1	KEGG	cAMP signaling pathway	ATP1B2	Chromosom_17_start_from_7549945	Wilcox.test	-0.37	3.75074e-39	8.43916e-36
1534	1	KEGG	cAMP signaling pathway	ATP2B1	Chromosom_12_start_from_89981828	Wilcox.test	1.36	3.39899e-61	9.48657e-58
1535	1	KEGG	cAMP signaling pathway	ATP1A2	Chromosom_1_start_from_160085549	Wilcox.test	0.13	0.00109312	0.290769
1536	1	KEGG	cAMP signaling pathway	PPP1R1B	Chromosom_17_start_from_37782993	Wilcox.test	-0.54	5.22026e-83	1.81561e-79
1537	1	KEGG	cAMP signaling pathway	GABBR2	Chromosom_9_start_from_101050391	Wilcox.test	0.27	3.26742e-23	5.94671e-20
1538	1	KEGG	cAMP signaling pathway	FXYD1	Chromosom_19_start_from_35629712	Wilcox.test	-0.23	2.9051e-13	3.43674e-10
1539	1	KEGG	Wnt signaling pathway	FZD3	Chromosom_8_start_from_28351729	Wilcox.test	0.64	1.92825e-105	7.59732e-102
1540	1	KEGG	Wnt signaling pathway	WNT5A	Chromosom_3_start_from_55499743	No	NA	NA	NA
1541	1	KEGG	Wnt signaling pathway	JUN	Chromosom_1_start_from_59246465	Wilcox.test	0.65	1.9275e-76	6.44556e-73
1542	1	KEGG	Wnt signaling pathway	APC	Chromosom_5_start_from_112043195	Wilcox.test	1.27	3.11638e-103	1.22006e-99
1543	1	KEGG	Wnt signaling pathway	RNF43	Chromosom_17_start_from_56429861	Wilcox.test	0.69	1.10587e-58	2.99801e-55
1544	1	KEGG	Wnt signaling pathway	CTNNB1	Chromosom_3_start_from_41236328	Wilcox.test	0.15	0.000340406	0.14263
1545	1	KEGG	Wnt signaling pathway	TCF7L2	Chromosom_10_start_from_114710009	Wilcox.test	0.61	9.35171e-38	1.96666e-34
1546	1	KEGG	Colorectal cancer	JUN	Chromosom_1_start_from_59246465	Wilcox.test	0.65	1.9275e-76	6.44556e-73
1547	1	KEGG	Colorectal cancer	TGFB2	Chromosom_1_start_from_218519577	Wilcox.test	0.33	5.54813e-12	6.05301e-09
1548	1	KEGG	Colorectal cancer	APC	Chromosom_5_start_from_112043195	Wilcox.test	1.27	3.11638e-103	1.22006e-99
1549	1	KEGG	Colorectal cancer	CTNNB1	Chromosom_3_start_from_41236328	Wilcox.test	0.15	0.000340406	0.14263
1550	1	KEGG	Colorectal cancer	TCF7L2	Chromosom_10_start_from_114710009	Wilcox.test	0.61	9.35171e-38	1.96666e-34
1551	2	GO	cotranslational protein targeting to membrane	RPS2	Chromosom_16_start_from_2012053	Wilcox.test	0.96	2.73612e-123	1.12701e-119
1552	2	GO	cotranslational protein targeting to membrane	RPL18A	Chromosom_19_start_from_17970685	Wilcox.test	0.93	1.15561e-132	5.00032e-129
1553	2	GO	cotranslational protein targeting to membrane	RPS15	Chromosom_19_start_from_1438358	Wilcox.test	2.34	2.5422e-224	1.18721e-220
1554	2	GO	cotranslational protein targeting to membrane	RPL13	Chromosom_16_start_from_89627065	Wilcox.test	0.54	2.50508e-33	5.21557e-30
1555	2	GO	cotranslational protein targeting to membrane	RPL41	Chromosom_12_start_from_56510370	Wilcox.test	1.67	4.29448e-227	2.01325e-223
1556	2	GO	cotranslational protein targeting to membrane	RPL35	Chromosom_9_start_from_127620159	Wilcox.test	0.05	0.0156584	1
1557	2	GO	cotranslational protein targeting to membrane	RPS5	Chromosom_19_start_from_58897767	Wilcox.test	0.63	2.73662e-50	7.02217e-47
1558	2	GO	cotranslational protein targeting to membrane	RPL27A	Chromosom_11_start_from_8703958	Wilcox.test	0.14	5.63383e-09	4.53523e-06
1559	2	GO	cotranslational protein targeting to membrane	RPL29	Chromosom_3_start_from_52027616	Wilcox.test	0.31	3.10383e-50	7.88994e-47
1560	2	GO	cotranslational protein targeting to membrane	RPLP1	Chromosom_15_start_from_69745123	Wilcox.test	0.22	1.68377e-24	3.13012e-21
1561	2	GO	cotranslational protein targeting to membrane	RPL36	Chromosom_19_start_from_5674958	Wilcox.test	1	2.59876e-134	1.13488e-130
1562	2	GO	cotranslational protein targeting to membrane	RPL8	Chromosom_8_start_from_146015150	Wilcox.test	1.28	6.79255e-81	2.31762e-77
1563	2	GO	cotranslational protein targeting to membrane	RPS9	Chromosom_19_start_from_54704610	Wilcox.test	0.65	1.11321e-70	3.56339e-67
1564	2	GO	cotranslational protein targeting to membrane	RPL7A	Chromosom_9_start_from_136215069	Wilcox.test	0.28	1.27777e-39	2.90694e-36
1565	2	GO	cotranslational protein targeting to membrane	RPS12	Chromosom_6_start_from_133135580	Wilcox.test	-0.36	1.74799e-44	4.17945e-41
1566	2	GO	cotranslational protein targeting to membrane	RPL28	Chromosom_19_start_from_55896713	Wilcox.test	0.61	8.70913e-72	2.86792e-68
1567	2	GO	cotranslational protein targeting to membrane	RPS15A	Chromosom_16_start_from_18792617	Wilcox.test	0.24	4.19685e-29	8.41888e-26
1568	2	GO	cotranslational protein targeting to membrane	RPL13A	Chromosom_19_start_from_49990811	Wilcox.test	1.26	1.57328e-184	7.27956e-181
1569	2	GO	cotranslational protein targeting to membrane	RPS19	Chromosom_19_start_from_42363988	Wilcox.test	1.09	1.1675e-86	4.15164e-83
1570	2	GO	cotranslational protein targeting to membrane	RPLP0	Chromosom_12_start_from_120634489	Wilcox.test	0.53	2.52987e-83	8.86972e-80
1571	2	GO	cotranslational protein targeting to membrane	RPL23A	Chromosom_17_start_from_27046411	No	NA	NA	NA
1572	2	GO	cotranslational protein targeting to membrane	RPL37A	Chromosom_2_start_from_217362912	No	NA	NA	NA
1573	2	GO	cotranslational protein targeting to membrane	RPSA	Chromosom_3_start_from_39448180	Wilcox.test	-0.15	1.88879e-05	0.0118239
1574	2	GO	cotranslational protein targeting to membrane	RPS3	Chromosom_11_start_from_75110530	Wilcox.test	0.21	1.60468e-15	2.26742e-12
1575	2	GO	cotranslational protein targeting to membrane	RPS27A	Chromosom_2_start_from_55459039	Wilcox.test	-0.28	8.22067e-28	1.61043e-24
1576	2	GO	cotranslational protein targeting to membrane	RPS18	Chromosom_6_start_from_33239787	Wilcox.test	0.68	6.66826e-81	2.28655e-77
1577	2	GO	cotranslational protein targeting to membrane	RPS14	Chromosom_5_start_from_149822753	Wilcox.test	0.1	0.000840992	0.273322
1578	2	GO	cotranslational protein targeting to membrane	RPL21	Chromosom_13_start_from_27825446	Wilcox.test	-0.37	3.43597e-13	4.02696e-10
1579	2	GO	cotranslational protein targeting to membrane	RPS29	Chromosom_14_start_from_50043390	Wilcox.test	0.22	0.00264505	0.576621
1580	2	GO	cotranslational protein targeting to membrane	RPL32	Chromosom_3_start_from_12875984	No	NA	NA	NA
1581	2	GO	cotranslational protein targeting to membrane	RPL15	Chromosom_3_start_from_23958036	Wilcox.test	-0.01	0.00264752	0.576621
1582	2	GO	cotranslational protein targeting to membrane	RPL26	Chromosom_17_start_from_8280838	Wilcox.test	0.11	3.6015e-09	3.18733e-06
1583	2	GO	cotranslational protein targeting to membrane	RPL24	Chromosom_3_start_from_101399935	Wilcox.test	-0.38	9.4428e-39	2.03303e-35
1584	2	GO	cotranslational protein targeting to membrane	RPS28	Chromosom_19_start_from_8386042	Wilcox.test	0.94	2.52518e-143	1.11133e-139
1585	2	GO	cotranslational protein targeting to membrane	RPL19	Chromosom_17_start_from_37356536	Wilcox.test	0.53	2.70759e-81	9.40074e-78
1586	2	GO	cotranslational protein targeting to membrane	UBA52	Chromosom_19_start_from_18682540	Wilcox.test	0.77	8.74306e-102	3.40892e-98
1587	2	GO	cotranslational protein targeting to membrane	RPL18	Chromosom_19_start_from_49118585	Wilcox.test	1.22	7.19589e-153	3.23959e-149
1588	2	GO	cotranslational protein targeting to membrane	RPL14	Chromosom_3_start_from_40498783	Wilcox.test	-0.15	0.000214668	0.0950978
1589	2	GO	cotranslational protein targeting to membrane	RPS6	Chromosom_9_start_from_19375713	Wilcox.test	-0.23	1.62088e-12	1.84943e-09
1590	2	GO	cotranslational protein targeting to membrane	RPS24	Chromosom_10_start_from_79793518	Wilcox.test	-0.4	1.01202e-21	1.71942e-18
1591	2	GO	cotranslational protein targeting to membrane	RPS16	Chromosom_19_start_from_39923847	Wilcox.test	1.61	8.12595e-117	3.28207e-113
1592	2	GO	cotranslational protein targeting to membrane	RPS23	Chromosom_5_start_from_81569177	Wilcox.test	-0.8	1.53654e-59	4.19322e-56
1593	2	GO	cotranslational protein targeting to membrane	RPL11	Chromosom_1_start_from_24018269	Wilcox.test	0.59	9.99593e-65	2.97579e-61
1594	2	GO	cotranslational protein targeting to membrane	RPL10A	Chromosom_6_start_from_35436185	Wilcox.test	0.75	1.60684e-132	6.92389e-129
1595	2	GO	cotranslational protein targeting to membrane	RPL3	Chromosom_22_start_from_39708887	Wilcox.test	0.93	4.08204e-128	1.71486e-124
1596	2	GO	cotranslational protein targeting to membrane	RPLP2	Chromosom_11_start_from_809647	Wilcox.test	0.98	4.5879e-97	1.6677e-93
1597	2	GO	cotranslational protein targeting to membrane	RPS21	Chromosom_20_start_from_60962172	Wilcox.test	2.02	4.97613e-132	2.13128e-128
1598	2	GO	cotranslational protein targeting to membrane	RPS25	Chromosom_11_start_from_118886422	Wilcox.test	-0.14	9.17991e-12	9.50121e-09
1599	2	GO	cotranslational protein targeting to membrane	RPS27	Chromosom_1_start_from_153963235	Wilcox.test	0.62	6.99276e-60	1.9314e-56
1600	2	GO	cotranslational protein targeting to membrane	RPL37	Chromosom_5_start_from_40825364	Wilcox.test	-0.84	3.14305e-101	1.19907e-97
1601	2	GO	cotranslational protein targeting to membrane	RPL39	Chromosom_X_start_from_118920467	Wilcox.test	NaN	3.14305e-101	1.19907e-97
1602	2	GO	cotranslational protein targeting to membrane	RPL9	Chromosom_4_start_from_39455744	Wilcox.test	-0.59	1.14277e-97	4.20541e-94
1603	2	GO	cotranslational protein targeting to membrane	RPL10	Chromosom_X_start_from_153618315	Wilcox.test	NaN	1.14277e-97	4.20541e-94
1604	2	GO	cotranslational protein targeting to membrane	RPL12	Chromosom_9_start_from_130209953	Wilcox.test	0.12	4.86648e-06	0.00324594
1605	2	GO	cotranslational protein targeting to membrane	RPS3A	Chromosom_4_start_from_152020725	Wilcox.test	-0.62	1.05275e-100	3.97412e-97
1606	2	GO	cotranslational protein targeting to membrane	RPL30	Chromosom_8_start_from_99037079	Wilcox.test	-0.39	2.39545e-15	3.25063e-12
1607	2	GO	cotranslational protein targeting to membrane	RPS10	Chromosom_6_start_from_34385231	Wilcox.test	0.76	1.49901e-126	6.25986e-123
1608	2	GO	cotranslational protein targeting to membrane	RPS20	Chromosom_8_start_from_56979854	Wilcox.test	-0.15	5.6752e-06	0.00364915
1609	2	GO	cotranslational protein targeting to membrane	RPL35A	Chromosom_3_start_from_197676858	Wilcox.test	-0.44	2.17147e-11	2.18016e-08
1610	2	GO	cotranslational protein targeting to membrane	RPL38	Chromosom_17_start_from_72199721	Wilcox.test	0	0.0358346	1
1611	2	GO	cotranslational protein targeting to membrane	RPL27	Chromosom_17_start_from_41150290	Wilcox.test	0.26	2.09139e-22	3.64321e-19
1612	2	GO	cotranslational protein targeting to membrane	RPS11	Chromosom_19_start_from_49999622	Wilcox.test	1.25	8.14619e-184	3.74888e-180
1613	2	GO	cotranslational protein targeting to membrane	RPS4X	Chromosom_X_start_from_71475529	Wilcox.test	NaN	8.14619e-184	3.74888e-180
1614	2	GO	cotranslational protein targeting to membrane	RPS26	Chromosom_12_start_from_56435637	Wilcox.test	1.66	1.47157e-227	6.92666e-224
1615	2	GO	cotranslational protein targeting to membrane	RPS7	Chromosom_2_start_from_3622795	Wilcox.test	0.75	3.16333e-44	7.50975e-41
1616	2	GO	cotranslational protein targeting to membrane	RPL23	Chromosom_17_start_from_37004118	Wilcox.test	0.49	1.71693e-69	5.39632e-66
1617	2	GO	cotranslational protein targeting to membrane	RPL6	Chromosom_12_start_from_112842994	Wilcox.test	0.51	2.84877e-81	9.83967e-78
1618	2	GO	cotranslational protein targeting to membrane	RPL7	Chromosom_8_start_from_74202506	Wilcox.test	-0.25	1.42246e-10	1.29871e-07
1619	2	GO	cotranslational protein targeting to membrane	RPL4	Chromosom_15_start_from_66790355	Wilcox.test	0.22	1.84812e-22	3.25085e-19
1620	2	GO	cotranslational protein targeting to membrane	RPS13	Chromosom_11_start_from_17095936	Wilcox.test	-0.17	0.00101678	0.288765
1621	2	GO	cotranslational protein targeting to membrane	RPL34	Chromosom_4_start_from_109541722	No	NA	NA	NA
1622	2	GO	cotranslational protein targeting to membrane	RPS8	Chromosom_1_start_from_45240923	Wilcox.test	0.4	2.70082e-55	7.16257e-52
1623	2	GO	cotranslational protein targeting to membrane	RPL22	Chromosom_1_start_from_6241329	Wilcox.test	0.38	1.33121e-53	3.48378e-50
1624	2	GO	cotranslational protein targeting to membrane	RPL5	Chromosom_1_start_from_93297582	Wilcox.test	-2.19	1.2798e-149	5.72581e-146
1625	2	GO	cotranslational protein targeting to membrane	RPL36A	Chromosom_X_start_from_100645812	Wilcox.test	NaN	1.2798e-149	5.72581e-146
1626	2	GO	cotranslational protein targeting to membrane	RPL31	Chromosom_2_start_from_101618177	Wilcox.test	-0.65	1.44048e-32	2.9746e-29
1627	2	GO	cotranslational protein targeting to membrane	SEC61B	Chromosom_9_start_from_101984346	Wilcox.test	-0.25	1.47143e-22	2.60444e-19
1628	2	GO	cotranslational protein targeting to membrane	SSR2	Chromosom_1_start_from_155978839	Wilcox.test	0.34	8.25005e-16	1.16903e-12
1629	2	GO	cotranslational protein targeting to membrane	ARL6IP1	Chromosom_16_start_from_18802991	Wilcox.test	0.24	3.59256e-29	7.239e-26
1630	2	GO	SRP-dependent cotranslational protein targeting to membrane	RPS2	Chromosom_16_start_from_2012053	Wilcox.test	0.96	2.73612e-123	1.12701e-119
1631	2	GO	SRP-dependent cotranslational protein targeting to membrane	RPL18A	Chromosom_19_start_from_17970685	Wilcox.test	0.93	1.15561e-132	5.00032e-129
1632	2	GO	SRP-dependent cotranslational protein targeting to membrane	RPS15	Chromosom_19_start_from_1438358	Wilcox.test	2.34	2.5422e-224	1.18721e-220
1633	2	GO	SRP-dependent cotranslational protein targeting to membrane	RPL13	Chromosom_16_start_from_89627065	Wilcox.test	0.54	2.50508e-33	5.21557e-30
1634	2	GO	SRP-dependent cotranslational protein targeting to membrane	RPL41	Chromosom_12_start_from_56510370	Wilcox.test	1.67	4.29448e-227	2.01325e-223
1635	2	GO	SRP-dependent cotranslational protein targeting to membrane	RPL35	Chromosom_9_start_from_127620159	Wilcox.test	0.05	0.0156584	1
1636	2	GO	SRP-dependent cotranslational protein targeting to membrane	RPS5	Chromosom_19_start_from_58897767	Wilcox.test	0.63	2.73662e-50	7.02217e-47
1637	2	GO	SRP-dependent cotranslational protein targeting to membrane	RPL27A	Chromosom_11_start_from_8703958	Wilcox.test	0.14	5.63383e-09	4.53523e-06
1638	2	GO	SRP-dependent cotranslational protein targeting to membrane	RPL29	Chromosom_3_start_from_52027616	Wilcox.test	0.31	3.10383e-50	7.88994e-47
1639	2	GO	SRP-dependent cotranslational protein targeting to membrane	RPLP1	Chromosom_15_start_from_69745123	Wilcox.test	0.22	1.68377e-24	3.13012e-21
1640	2	GO	SRP-dependent cotranslational protein targeting to membrane	RPL36	Chromosom_19_start_from_5674958	Wilcox.test	1	2.59876e-134	1.13488e-130
1641	2	GO	SRP-dependent cotranslational protein targeting to membrane	RPL8	Chromosom_8_start_from_146015150	Wilcox.test	1.28	6.79255e-81	2.31762e-77
1642	2	GO	SRP-dependent cotranslational protein targeting to membrane	RPS9	Chromosom_19_start_from_54704610	Wilcox.test	0.65	1.11321e-70	3.56339e-67
1643	2	GO	SRP-dependent cotranslational protein targeting to membrane	RPL7A	Chromosom_9_start_from_136215069	Wilcox.test	0.28	1.27777e-39	2.90694e-36
1644	2	GO	SRP-dependent cotranslational protein targeting to membrane	RPS12	Chromosom_6_start_from_133135580	Wilcox.test	-0.36	1.74799e-44	4.17945e-41
1645	2	GO	SRP-dependent cotranslational protein targeting to membrane	RPL28	Chromosom_19_start_from_55896713	Wilcox.test	0.61	8.70913e-72	2.86792e-68
1646	2	GO	SRP-dependent cotranslational protein targeting to membrane	RPS15A	Chromosom_16_start_from_18792617	Wilcox.test	0.24	4.19685e-29	8.41888e-26
1647	2	GO	SRP-dependent cotranslational protein targeting to membrane	RPL13A	Chromosom_19_start_from_49990811	Wilcox.test	1.26	1.57328e-184	7.27956e-181
1648	2	GO	SRP-dependent cotranslational protein targeting to membrane	RPS19	Chromosom_19_start_from_42363988	Wilcox.test	1.09	1.1675e-86	4.15164e-83
1649	2	GO	SRP-dependent cotranslational protein targeting to membrane	RPLP0	Chromosom_12_start_from_120634489	Wilcox.test	0.53	2.52987e-83	8.86972e-80
1650	2	GO	SRP-dependent cotranslational protein targeting to membrane	RPL23A	Chromosom_17_start_from_27046411	No	NA	NA	NA
1651	2	GO	SRP-dependent cotranslational protein targeting to membrane	RPL37A	Chromosom_2_start_from_217362912	No	NA	NA	NA
1652	2	GO	SRP-dependent cotranslational protein targeting to membrane	RPSA	Chromosom_3_start_from_39448180	Wilcox.test	-0.15	1.88879e-05	0.0118239
1653	2	GO	SRP-dependent cotranslational protein targeting to membrane	RPS3	Chromosom_11_start_from_75110530	Wilcox.test	0.21	1.60468e-15	2.26742e-12
1654	2	GO	SRP-dependent cotranslational protein targeting to membrane	RPS27A	Chromosom_2_start_from_55459039	Wilcox.test	-0.28	8.22067e-28	1.61043e-24
1655	2	GO	SRP-dependent cotranslational protein targeting to membrane	RPS18	Chromosom_6_start_from_33239787	Wilcox.test	0.68	6.66826e-81	2.28655e-77
1656	2	GO	SRP-dependent cotranslational protein targeting to membrane	RPS14	Chromosom_5_start_from_149822753	Wilcox.test	0.1	0.000840992	0.273322
1657	2	GO	SRP-dependent cotranslational protein targeting to membrane	RPL21	Chromosom_13_start_from_27825446	Wilcox.test	-0.37	3.43597e-13	4.02696e-10
1658	2	GO	SRP-dependent cotranslational protein targeting to membrane	RPS29	Chromosom_14_start_from_50043390	Wilcox.test	0.22	0.00264505	0.576621
1659	2	GO	SRP-dependent cotranslational protein targeting to membrane	RPL32	Chromosom_3_start_from_12875984	No	NA	NA	NA
1660	2	GO	SRP-dependent cotranslational protein targeting to membrane	RPL15	Chromosom_3_start_from_23958036	Wilcox.test	-0.01	0.00264752	0.576621
1661	2	GO	SRP-dependent cotranslational protein targeting to membrane	RPL26	Chromosom_17_start_from_8280838	Wilcox.test	0.11	3.6015e-09	3.18733e-06
1662	2	GO	SRP-dependent cotranslational protein targeting to membrane	RPL24	Chromosom_3_start_from_101399935	Wilcox.test	-0.38	9.4428e-39	2.03303e-35
1663	2	GO	SRP-dependent cotranslational protein targeting to membrane	RPS28	Chromosom_19_start_from_8386042	Wilcox.test	0.94	2.52518e-143	1.11133e-139
1664	2	GO	SRP-dependent cotranslational protein targeting to membrane	RPL19	Chromosom_17_start_from_37356536	Wilcox.test	0.53	2.70759e-81	9.40074e-78
1665	2	GO	SRP-dependent cotranslational protein targeting to membrane	UBA52	Chromosom_19_start_from_18682540	Wilcox.test	0.77	8.74306e-102	3.40892e-98
1666	2	GO	SRP-dependent cotranslational protein targeting to membrane	RPL18	Chromosom_19_start_from_49118585	Wilcox.test	1.22	7.19589e-153	3.23959e-149
1667	2	GO	SRP-dependent cotranslational protein targeting to membrane	RPL14	Chromosom_3_start_from_40498783	Wilcox.test	-0.15	0.000214668	0.0950978
1668	2	GO	SRP-dependent cotranslational protein targeting to membrane	RPS6	Chromosom_9_start_from_19375713	Wilcox.test	-0.23	1.62088e-12	1.84943e-09
1669	2	GO	SRP-dependent cotranslational protein targeting to membrane	RPS24	Chromosom_10_start_from_79793518	Wilcox.test	-0.4	1.01202e-21	1.71942e-18
1670	2	GO	SRP-dependent cotranslational protein targeting to membrane	RPS16	Chromosom_19_start_from_39923847	Wilcox.test	1.61	8.12595e-117	3.28207e-113
1671	2	GO	SRP-dependent cotranslational protein targeting to membrane	RPS23	Chromosom_5_start_from_81569177	Wilcox.test	-0.8	1.53654e-59	4.19322e-56
1672	2	GO	SRP-dependent cotranslational protein targeting to membrane	RPL11	Chromosom_1_start_from_24018269	Wilcox.test	0.59	9.99593e-65	2.97579e-61
1673	2	GO	SRP-dependent cotranslational protein targeting to membrane	RPL10A	Chromosom_6_start_from_35436185	Wilcox.test	0.75	1.60684e-132	6.92389e-129
1674	2	GO	SRP-dependent cotranslational protein targeting to membrane	RPL3	Chromosom_22_start_from_39708887	Wilcox.test	0.93	4.08204e-128	1.71486e-124
1675	2	GO	SRP-dependent cotranslational protein targeting to membrane	RPLP2	Chromosom_11_start_from_809647	Wilcox.test	0.98	4.5879e-97	1.6677e-93
1676	2	GO	SRP-dependent cotranslational protein targeting to membrane	RPS21	Chromosom_20_start_from_60962172	Wilcox.test	2.02	4.97613e-132	2.13128e-128
1677	2	GO	SRP-dependent cotranslational protein targeting to membrane	RPS25	Chromosom_11_start_from_118886422	Wilcox.test	-0.14	9.17991e-12	9.50121e-09
1678	2	GO	SRP-dependent cotranslational protein targeting to membrane	RPS27	Chromosom_1_start_from_153963235	Wilcox.test	0.62	6.99276e-60	1.9314e-56
1679	2	GO	SRP-dependent cotranslational protein targeting to membrane	RPL37	Chromosom_5_start_from_40825364	Wilcox.test	-0.84	3.14305e-101	1.19907e-97
1680	2	GO	SRP-dependent cotranslational protein targeting to membrane	RPL39	Chromosom_X_start_from_118920467	Wilcox.test	NaN	3.14305e-101	1.19907e-97
1681	2	GO	SRP-dependent cotranslational protein targeting to membrane	RPL9	Chromosom_4_start_from_39455744	Wilcox.test	-0.59	1.14277e-97	4.20541e-94
1682	2	GO	SRP-dependent cotranslational protein targeting to membrane	RPL10	Chromosom_X_start_from_153618315	Wilcox.test	NaN	1.14277e-97	4.20541e-94
1683	2	GO	SRP-dependent cotranslational protein targeting to membrane	RPL12	Chromosom_9_start_from_130209953	Wilcox.test	0.12	4.86648e-06	0.00324594
1684	2	GO	SRP-dependent cotranslational protein targeting to membrane	RPS3A	Chromosom_4_start_from_152020725	Wilcox.test	-0.62	1.05275e-100	3.97412e-97
1685	2	GO	SRP-dependent cotranslational protein targeting to membrane	RPL30	Chromosom_8_start_from_99037079	Wilcox.test	-0.39	2.39545e-15	3.25063e-12
1686	2	GO	SRP-dependent cotranslational protein targeting to membrane	RPS10	Chromosom_6_start_from_34385231	Wilcox.test	0.76	1.49901e-126	6.25986e-123
1687	2	GO	SRP-dependent cotranslational protein targeting to membrane	RPS20	Chromosom_8_start_from_56979854	Wilcox.test	-0.15	5.6752e-06	0.00364915
1688	2	GO	SRP-dependent cotranslational protein targeting to membrane	RPL35A	Chromosom_3_start_from_197676858	Wilcox.test	-0.44	2.17147e-11	2.18016e-08
1689	2	GO	SRP-dependent cotranslational protein targeting to membrane	RPL38	Chromosom_17_start_from_72199721	Wilcox.test	0	0.0358346	1
1690	2	GO	SRP-dependent cotranslational protein targeting to membrane	RPL27	Chromosom_17_start_from_41150290	Wilcox.test	0.26	2.09139e-22	3.64321e-19
1691	2	GO	SRP-dependent cotranslational protein targeting to membrane	RPS11	Chromosom_19_start_from_49999622	Wilcox.test	1.25	8.14619e-184	3.74888e-180
1692	2	GO	SRP-dependent cotranslational protein targeting to membrane	RPS4X	Chromosom_X_start_from_71475529	Wilcox.test	NaN	8.14619e-184	3.74888e-180
1693	2	GO	SRP-dependent cotranslational protein targeting to membrane	RPS26	Chromosom_12_start_from_56435637	Wilcox.test	1.66	1.47157e-227	6.92666e-224
1694	2	GO	SRP-dependent cotranslational protein targeting to membrane	RPS7	Chromosom_2_start_from_3622795	Wilcox.test	0.75	3.16333e-44	7.50975e-41
1695	2	GO	SRP-dependent cotranslational protein targeting to membrane	RPL23	Chromosom_17_start_from_37004118	Wilcox.test	0.49	1.71693e-69	5.39632e-66
1696	2	GO	SRP-dependent cotranslational protein targeting to membrane	RPL6	Chromosom_12_start_from_112842994	Wilcox.test	0.51	2.84877e-81	9.83967e-78
1697	2	GO	SRP-dependent cotranslational protein targeting to membrane	RPL7	Chromosom_8_start_from_74202506	Wilcox.test	-0.25	1.42246e-10	1.29871e-07
1698	2	GO	SRP-dependent cotranslational protein targeting to membrane	RPL4	Chromosom_15_start_from_66790355	Wilcox.test	0.22	1.84812e-22	3.25085e-19
1699	2	GO	SRP-dependent cotranslational protein targeting to membrane	RPS13	Chromosom_11_start_from_17095936	Wilcox.test	-0.17	0.00101678	0.288765
1700	2	GO	SRP-dependent cotranslational protein targeting to membrane	RPL34	Chromosom_4_start_from_109541722	No	NA	NA	NA
1701	2	GO	SRP-dependent cotranslational protein targeting to membrane	RPS8	Chromosom_1_start_from_45240923	Wilcox.test	0.4	2.70082e-55	7.16257e-52
1702	2	GO	SRP-dependent cotranslational protein targeting to membrane	RPL22	Chromosom_1_start_from_6241329	Wilcox.test	0.38	1.33121e-53	3.48378e-50
1703	2	GO	SRP-dependent cotranslational protein targeting to membrane	RPL5	Chromosom_1_start_from_93297582	Wilcox.test	-2.19	1.2798e-149	5.72581e-146
1704	2	GO	SRP-dependent cotranslational protein targeting to membrane	RPL36A	Chromosom_X_start_from_100645812	Wilcox.test	NaN	1.2798e-149	5.72581e-146
1705	2	GO	SRP-dependent cotranslational protein targeting to membrane	RPL31	Chromosom_2_start_from_101618177	Wilcox.test	-0.65	1.44048e-32	2.9746e-29
1706	2	GO	SRP-dependent cotranslational protein targeting to membrane	SEC61B	Chromosom_9_start_from_101984346	Wilcox.test	-0.25	1.47143e-22	2.60444e-19
1707	2	GO	nuclear-transcribed mRNA catabolic process, nonsense-mediated decay	RPS2	Chromosom_16_start_from_2012053	Wilcox.test	0.96	2.73612e-123	1.12701e-119
1708	2	GO	nuclear-transcribed mRNA catabolic process, nonsense-mediated decay	RPL18A	Chromosom_19_start_from_17970685	Wilcox.test	0.93	1.15561e-132	5.00032e-129
1709	2	GO	nuclear-transcribed mRNA catabolic process, nonsense-mediated decay	RPS15	Chromosom_19_start_from_1438358	Wilcox.test	2.34	2.5422e-224	1.18721e-220
1710	2	GO	nuclear-transcribed mRNA catabolic process, nonsense-mediated decay	RPL13	Chromosom_16_start_from_89627065	Wilcox.test	0.54	2.50508e-33	5.21557e-30
1711	2	GO	nuclear-transcribed mRNA catabolic process, nonsense-mediated decay	RPL41	Chromosom_12_start_from_56510370	Wilcox.test	1.67	4.29448e-227	2.01325e-223
1712	2	GO	nuclear-transcribed mRNA catabolic process, nonsense-mediated decay	RPL35	Chromosom_9_start_from_127620159	Wilcox.test	0.05	0.0156584	1
1713	2	GO	nuclear-transcribed mRNA catabolic process, nonsense-mediated decay	RPS5	Chromosom_19_start_from_58897767	Wilcox.test	0.63	2.73662e-50	7.02217e-47
1714	2	GO	nuclear-transcribed mRNA catabolic process, nonsense-mediated decay	RPL27A	Chromosom_11_start_from_8703958	Wilcox.test	0.14	5.63383e-09	4.53523e-06
1715	2	GO	nuclear-transcribed mRNA catabolic process, nonsense-mediated decay	RPL29	Chromosom_3_start_from_52027616	Wilcox.test	0.31	3.10383e-50	7.88994e-47
1716	2	GO	nuclear-transcribed mRNA catabolic process, nonsense-mediated decay	RPLP1	Chromosom_15_start_from_69745123	Wilcox.test	0.22	1.68377e-24	3.13012e-21
1717	2	GO	nuclear-transcribed mRNA catabolic process, nonsense-mediated decay	RPL36	Chromosom_19_start_from_5674958	Wilcox.test	1	2.59876e-134	1.13488e-130
1718	2	GO	nuclear-transcribed mRNA catabolic process, nonsense-mediated decay	RPL8	Chromosom_8_start_from_146015150	Wilcox.test	1.28	6.79255e-81	2.31762e-77
1719	2	GO	nuclear-transcribed mRNA catabolic process, nonsense-mediated decay	RPS9	Chromosom_19_start_from_54704610	Wilcox.test	0.65	1.11321e-70	3.56339e-67
1720	2	GO	nuclear-transcribed mRNA catabolic process, nonsense-mediated decay	RPL7A	Chromosom_9_start_from_136215069	Wilcox.test	0.28	1.27777e-39	2.90694e-36
1721	2	GO	nuclear-transcribed mRNA catabolic process, nonsense-mediated decay	RPS12	Chromosom_6_start_from_133135580	Wilcox.test	-0.36	1.74799e-44	4.17945e-41
1722	2	GO	nuclear-transcribed mRNA catabolic process, nonsense-mediated decay	RPL28	Chromosom_19_start_from_55896713	Wilcox.test	0.61	8.70913e-72	2.86792e-68
1723	2	GO	nuclear-transcribed mRNA catabolic process, nonsense-mediated decay	RPS15A	Chromosom_16_start_from_18792617	Wilcox.test	0.24	4.19685e-29	8.41888e-26
1724	2	GO	nuclear-transcribed mRNA catabolic process, nonsense-mediated decay	RPL13A	Chromosom_19_start_from_49990811	Wilcox.test	1.26	1.57328e-184	7.27956e-181
1725	2	GO	nuclear-transcribed mRNA catabolic process, nonsense-mediated decay	RPS19	Chromosom_19_start_from_42363988	Wilcox.test	1.09	1.1675e-86	4.15164e-83
1726	2	GO	nuclear-transcribed mRNA catabolic process, nonsense-mediated decay	RPLP0	Chromosom_12_start_from_120634489	Wilcox.test	0.53	2.52987e-83	8.86972e-80
1727	2	GO	nuclear-transcribed mRNA catabolic process, nonsense-mediated decay	RPL23A	Chromosom_17_start_from_27046411	No	NA	NA	NA
1728	2	GO	nuclear-transcribed mRNA catabolic process, nonsense-mediated decay	RPL37A	Chromosom_2_start_from_217362912	No	NA	NA	NA
1729	2	GO	nuclear-transcribed mRNA catabolic process, nonsense-mediated decay	RPSA	Chromosom_3_start_from_39448180	Wilcox.test	-0.15	1.88879e-05	0.0118239
1730	2	GO	nuclear-transcribed mRNA catabolic process, nonsense-mediated decay	RPS3	Chromosom_11_start_from_75110530	Wilcox.test	0.21	1.60468e-15	2.26742e-12
1731	2	GO	nuclear-transcribed mRNA catabolic process, nonsense-mediated decay	RPS27A	Chromosom_2_start_from_55459039	Wilcox.test	-0.28	8.22067e-28	1.61043e-24
1732	2	GO	nuclear-transcribed mRNA catabolic process, nonsense-mediated decay	RPS18	Chromosom_6_start_from_33239787	Wilcox.test	0.68	6.66826e-81	2.28655e-77
1733	2	GO	nuclear-transcribed mRNA catabolic process, nonsense-mediated decay	RPS14	Chromosom_5_start_from_149822753	Wilcox.test	0.1	0.000840992	0.273322
1734	2	GO	nuclear-transcribed mRNA catabolic process, nonsense-mediated decay	RPL21	Chromosom_13_start_from_27825446	Wilcox.test	-0.37	3.43597e-13	4.02696e-10
1735	2	GO	nuclear-transcribed mRNA catabolic process, nonsense-mediated decay	RPS29	Chromosom_14_start_from_50043390	Wilcox.test	0.22	0.00264505	0.576621
1736	2	GO	nuclear-transcribed mRNA catabolic process, nonsense-mediated decay	RPL32	Chromosom_3_start_from_12875984	No	NA	NA	NA
1737	2	GO	nuclear-transcribed mRNA catabolic process, nonsense-mediated decay	RPL15	Chromosom_3_start_from_23958036	Wilcox.test	-0.01	0.00264752	0.576621
1738	2	GO	nuclear-transcribed mRNA catabolic process, nonsense-mediated decay	RPL26	Chromosom_17_start_from_8280838	Wilcox.test	0.11	3.6015e-09	3.18733e-06
1739	2	GO	nuclear-transcribed mRNA catabolic process, nonsense-mediated decay	RPL24	Chromosom_3_start_from_101399935	Wilcox.test	-0.38	9.4428e-39	2.03303e-35
1740	2	GO	nuclear-transcribed mRNA catabolic process, nonsense-mediated decay	RPS28	Chromosom_19_start_from_8386042	Wilcox.test	0.94	2.52518e-143	1.11133e-139
1741	2	GO	nuclear-transcribed mRNA catabolic process, nonsense-mediated decay	RPL19	Chromosom_17_start_from_37356536	Wilcox.test	0.53	2.70759e-81	9.40074e-78
1742	2	GO	nuclear-transcribed mRNA catabolic process, nonsense-mediated decay	UBA52	Chromosom_19_start_from_18682540	Wilcox.test	0.77	8.74306e-102	3.40892e-98
1743	2	GO	nuclear-transcribed mRNA catabolic process, nonsense-mediated decay	RPL18	Chromosom_19_start_from_49118585	Wilcox.test	1.22	7.19589e-153	3.23959e-149
1744	2	GO	nuclear-transcribed mRNA catabolic process, nonsense-mediated decay	RPL14	Chromosom_3_start_from_40498783	Wilcox.test	-0.15	0.000214668	0.0950978
1745	2	GO	nuclear-transcribed mRNA catabolic process, nonsense-mediated decay	RPS6	Chromosom_9_start_from_19375713	Wilcox.test	-0.23	1.62088e-12	1.84943e-09
1746	2	GO	nuclear-transcribed mRNA catabolic process, nonsense-mediated decay	RPS24	Chromosom_10_start_from_79793518	Wilcox.test	-0.4	1.01202e-21	1.71942e-18
1747	2	GO	nuclear-transcribed mRNA catabolic process, nonsense-mediated decay	RPS16	Chromosom_19_start_from_39923847	Wilcox.test	1.61	8.12595e-117	3.28207e-113
1748	2	GO	nuclear-transcribed mRNA catabolic process, nonsense-mediated decay	RPS23	Chromosom_5_start_from_81569177	Wilcox.test	-0.8	1.53654e-59	4.19322e-56
1749	2	GO	nuclear-transcribed mRNA catabolic process, nonsense-mediated decay	RPL11	Chromosom_1_start_from_24018269	Wilcox.test	0.59	9.99593e-65	2.97579e-61
1750	2	GO	nuclear-transcribed mRNA catabolic process, nonsense-mediated decay	RPL10A	Chromosom_6_start_from_35436185	Wilcox.test	0.75	1.60684e-132	6.92389e-129
1751	2	GO	nuclear-transcribed mRNA catabolic process, nonsense-mediated decay	RPL3	Chromosom_22_start_from_39708887	Wilcox.test	0.93	4.08204e-128	1.71486e-124
1752	2	GO	nuclear-transcribed mRNA catabolic process, nonsense-mediated decay	RPLP2	Chromosom_11_start_from_809647	Wilcox.test	0.98	4.5879e-97	1.6677e-93
1753	2	GO	nuclear-transcribed mRNA catabolic process, nonsense-mediated decay	RPS21	Chromosom_20_start_from_60962172	Wilcox.test	2.02	4.97613e-132	2.13128e-128
1754	2	GO	nuclear-transcribed mRNA catabolic process, nonsense-mediated decay	RPS25	Chromosom_11_start_from_118886422	Wilcox.test	-0.14	9.17991e-12	9.50121e-09
1755	2	GO	nuclear-transcribed mRNA catabolic process, nonsense-mediated decay	RPS27	Chromosom_1_start_from_153963235	Wilcox.test	0.62	6.99276e-60	1.9314e-56
1756	2	GO	nuclear-transcribed mRNA catabolic process, nonsense-mediated decay	RPL37	Chromosom_5_start_from_40825364	Wilcox.test	-0.84	3.14305e-101	1.19907e-97
1757	2	GO	nuclear-transcribed mRNA catabolic process, nonsense-mediated decay	RPL39	Chromosom_X_start_from_118920467	Wilcox.test	NaN	3.14305e-101	1.19907e-97
1758	2	GO	nuclear-transcribed mRNA catabolic process, nonsense-mediated decay	RPL9	Chromosom_4_start_from_39455744	Wilcox.test	-0.59	1.14277e-97	4.20541e-94
1759	2	GO	nuclear-transcribed mRNA catabolic process, nonsense-mediated decay	RPL10	Chromosom_X_start_from_153618315	Wilcox.test	NaN	1.14277e-97	4.20541e-94
1760	2	GO	nuclear-transcribed mRNA catabolic process, nonsense-mediated decay	RPL12	Chromosom_9_start_from_130209953	Wilcox.test	0.12	4.86648e-06	0.00324594
1761	2	GO	nuclear-transcribed mRNA catabolic process, nonsense-mediated decay	RPS3A	Chromosom_4_start_from_152020725	Wilcox.test	-0.62	1.05275e-100	3.97412e-97
1762	2	GO	nuclear-transcribed mRNA catabolic process, nonsense-mediated decay	RPL30	Chromosom_8_start_from_99037079	Wilcox.test	-0.39	2.39545e-15	3.25063e-12
1763	2	GO	nuclear-transcribed mRNA catabolic process, nonsense-mediated decay	RPS10	Chromosom_6_start_from_34385231	Wilcox.test	0.76	1.49901e-126	6.25986e-123
1764	2	GO	nuclear-transcribed mRNA catabolic process, nonsense-mediated decay	RPS20	Chromosom_8_start_from_56979854	Wilcox.test	-0.15	5.6752e-06	0.00364915
1765	2	GO	nuclear-transcribed mRNA catabolic process, nonsense-mediated decay	RPL35A	Chromosom_3_start_from_197676858	Wilcox.test	-0.44	2.17147e-11	2.18016e-08
1766	2	GO	nuclear-transcribed mRNA catabolic process, nonsense-mediated decay	RPL38	Chromosom_17_start_from_72199721	Wilcox.test	0	0.0358346	1
1767	2	GO	nuclear-transcribed mRNA catabolic process, nonsense-mediated decay	RPL27	Chromosom_17_start_from_41150290	Wilcox.test	0.26	2.09139e-22	3.64321e-19
1768	2	GO	nuclear-transcribed mRNA catabolic process, nonsense-mediated decay	RPS11	Chromosom_19_start_from_49999622	Wilcox.test	1.25	8.14619e-184	3.74888e-180
1769	2	GO	nuclear-transcribed mRNA catabolic process, nonsense-mediated decay	RPS4X	Chromosom_X_start_from_71475529	Wilcox.test	NaN	8.14619e-184	3.74888e-180
1770	2	GO	nuclear-transcribed mRNA catabolic process, nonsense-mediated decay	RPS26	Chromosom_12_start_from_56435637	Wilcox.test	1.66	1.47157e-227	6.92666e-224
1771	2	GO	nuclear-transcribed mRNA catabolic process, nonsense-mediated decay	RPS7	Chromosom_2_start_from_3622795	Wilcox.test	0.75	3.16333e-44	7.50975e-41
1772	2	GO	nuclear-transcribed mRNA catabolic process, nonsense-mediated decay	RPL23	Chromosom_17_start_from_37004118	Wilcox.test	0.49	1.71693e-69	5.39632e-66
1773	2	GO	nuclear-transcribed mRNA catabolic process, nonsense-mediated decay	RPL6	Chromosom_12_start_from_112842994	Wilcox.test	0.51	2.84877e-81	9.83967e-78
1774	2	GO	nuclear-transcribed mRNA catabolic process, nonsense-mediated decay	RPL7	Chromosom_8_start_from_74202506	Wilcox.test	-0.25	1.42246e-10	1.29871e-07
1775	2	GO	nuclear-transcribed mRNA catabolic process, nonsense-mediated decay	RPL4	Chromosom_15_start_from_66790355	Wilcox.test	0.22	1.84812e-22	3.25085e-19
1776	2	GO	nuclear-transcribed mRNA catabolic process, nonsense-mediated decay	RPS13	Chromosom_11_start_from_17095936	Wilcox.test	-0.17	0.00101678	0.288765
1777	2	GO	nuclear-transcribed mRNA catabolic process, nonsense-mediated decay	RPL34	Chromosom_4_start_from_109541722	No	NA	NA	NA
1778	2	GO	nuclear-transcribed mRNA catabolic process, nonsense-mediated decay	RPS8	Chromosom_1_start_from_45240923	Wilcox.test	0.4	2.70082e-55	7.16257e-52
1779	2	GO	nuclear-transcribed mRNA catabolic process, nonsense-mediated decay	RPL22	Chromosom_1_start_from_6241329	Wilcox.test	0.38	1.33121e-53	3.48378e-50
1780	2	GO	nuclear-transcribed mRNA catabolic process, nonsense-mediated decay	RPL5	Chromosom_1_start_from_93297582	Wilcox.test	-2.19	1.2798e-149	5.72581e-146
1781	2	GO	nuclear-transcribed mRNA catabolic process, nonsense-mediated decay	RPL36A	Chromosom_X_start_from_100645812	Wilcox.test	NaN	1.2798e-149	5.72581e-146
1782	2	GO	nuclear-transcribed mRNA catabolic process, nonsense-mediated decay	RPL31	Chromosom_2_start_from_101618177	Wilcox.test	-0.65	1.44048e-32	2.9746e-29
1783	2	GO	nuclear-transcribed mRNA catabolic process, nonsense-mediated decay	PABPC1	Chromosom_8_start_from_101698044	Wilcox.test	-0.69	3.32955e-20	5.17413e-17
1784	2	GO	nuclear-transcribed mRNA catabolic process, nonsense-mediated decay	EIF3E	Chromosom_8_start_from_109213445	Wilcox.test	-0.73	5.10819e-26	9.68514e-23
1785	2	GO	protein targeting to ER	RPS2	Chromosom_16_start_from_2012053	Wilcox.test	0.96	2.73612e-123	1.12701e-119
1786	2	GO	protein targeting to ER	RPL18A	Chromosom_19_start_from_17970685	Wilcox.test	0.93	1.15561e-132	5.00032e-129
1787	2	GO	protein targeting to ER	RPS15	Chromosom_19_start_from_1438358	Wilcox.test	2.34	2.5422e-224	1.18721e-220
1788	2	GO	protein targeting to ER	RPL13	Chromosom_16_start_from_89627065	Wilcox.test	0.54	2.50508e-33	5.21557e-30
1789	2	GO	protein targeting to ER	RPL41	Chromosom_12_start_from_56510370	Wilcox.test	1.67	4.29448e-227	2.01325e-223
1790	2	GO	protein targeting to ER	RPL35	Chromosom_9_start_from_127620159	Wilcox.test	0.05	0.0156584	1
1791	2	GO	protein targeting to ER	RPS5	Chromosom_19_start_from_58897767	Wilcox.test	0.63	2.73662e-50	7.02217e-47
1792	2	GO	protein targeting to ER	RPL27A	Chromosom_11_start_from_8703958	Wilcox.test	0.14	5.63383e-09	4.53523e-06
1793	2	GO	protein targeting to ER	RPL29	Chromosom_3_start_from_52027616	Wilcox.test	0.31	3.10383e-50	7.88994e-47
1794	2	GO	protein targeting to ER	RPLP1	Chromosom_15_start_from_69745123	Wilcox.test	0.22	1.68377e-24	3.13012e-21
1795	2	GO	protein targeting to ER	RPL36	Chromosom_19_start_from_5674958	Wilcox.test	1	2.59876e-134	1.13488e-130
1796	2	GO	protein targeting to ER	RPL8	Chromosom_8_start_from_146015150	Wilcox.test	1.28	6.79255e-81	2.31762e-77
1797	2	GO	protein targeting to ER	RPS9	Chromosom_19_start_from_54704610	Wilcox.test	0.65	1.11321e-70	3.56339e-67
1798	2	GO	protein targeting to ER	RPL7A	Chromosom_9_start_from_136215069	Wilcox.test	0.28	1.27777e-39	2.90694e-36
1799	2	GO	protein targeting to ER	RPS12	Chromosom_6_start_from_133135580	Wilcox.test	-0.36	1.74799e-44	4.17945e-41
1800	2	GO	protein targeting to ER	RPL28	Chromosom_19_start_from_55896713	Wilcox.test	0.61	8.70913e-72	2.86792e-68
1801	2	GO	protein targeting to ER	RPS15A	Chromosom_16_start_from_18792617	Wilcox.test	0.24	4.19685e-29	8.41888e-26
1802	2	GO	protein targeting to ER	RPL13A	Chromosom_19_start_from_49990811	Wilcox.test	1.26	1.57328e-184	7.27956e-181
1803	2	GO	protein targeting to ER	RPS19	Chromosom_19_start_from_42363988	Wilcox.test	1.09	1.1675e-86	4.15164e-83
1804	2	GO	protein targeting to ER	RPLP0	Chromosom_12_start_from_120634489	Wilcox.test	0.53	2.52987e-83	8.86972e-80
1805	2	GO	protein targeting to ER	RPL23A	Chromosom_17_start_from_27046411	No	NA	NA	NA
1806	2	GO	protein targeting to ER	RPL37A	Chromosom_2_start_from_217362912	No	NA	NA	NA
1807	2	GO	protein targeting to ER	RPSA	Chromosom_3_start_from_39448180	Wilcox.test	-0.15	1.88879e-05	0.0118239
1808	2	GO	protein targeting to ER	RPS3	Chromosom_11_start_from_75110530	Wilcox.test	0.21	1.60468e-15	2.26742e-12
1809	2	GO	protein targeting to ER	RPS27A	Chromosom_2_start_from_55459039	Wilcox.test	-0.28	8.22067e-28	1.61043e-24
1810	2	GO	protein targeting to ER	RPS18	Chromosom_6_start_from_33239787	Wilcox.test	0.68	6.66826e-81	2.28655e-77
1811	2	GO	protein targeting to ER	RPS14	Chromosom_5_start_from_149822753	Wilcox.test	0.1	0.000840992	0.273322
1812	2	GO	protein targeting to ER	RPL21	Chromosom_13_start_from_27825446	Wilcox.test	-0.37	3.43597e-13	4.02696e-10
1813	2	GO	protein targeting to ER	RPS29	Chromosom_14_start_from_50043390	Wilcox.test	0.22	0.00264505	0.576621
1814	2	GO	protein targeting to ER	RPL32	Chromosom_3_start_from_12875984	No	NA	NA	NA
1815	2	GO	protein targeting to ER	RPL15	Chromosom_3_start_from_23958036	Wilcox.test	-0.01	0.00264752	0.576621
1816	2	GO	protein targeting to ER	RPL26	Chromosom_17_start_from_8280838	Wilcox.test	0.11	3.6015e-09	3.18733e-06
1817	2	GO	protein targeting to ER	RPL24	Chromosom_3_start_from_101399935	Wilcox.test	-0.38	9.4428e-39	2.03303e-35
1818	2	GO	protein targeting to ER	RPS28	Chromosom_19_start_from_8386042	Wilcox.test	0.94	2.52518e-143	1.11133e-139
1819	2	GO	protein targeting to ER	RPL19	Chromosom_17_start_from_37356536	Wilcox.test	0.53	2.70759e-81	9.40074e-78
1820	2	GO	protein targeting to ER	UBA52	Chromosom_19_start_from_18682540	Wilcox.test	0.77	8.74306e-102	3.40892e-98
1821	2	GO	protein targeting to ER	RPL18	Chromosom_19_start_from_49118585	Wilcox.test	1.22	7.19589e-153	3.23959e-149
1822	2	GO	protein targeting to ER	RPL14	Chromosom_3_start_from_40498783	Wilcox.test	-0.15	0.000214668	0.0950978
1823	2	GO	protein targeting to ER	RPS6	Chromosom_9_start_from_19375713	Wilcox.test	-0.23	1.62088e-12	1.84943e-09
1824	2	GO	protein targeting to ER	RPS24	Chromosom_10_start_from_79793518	Wilcox.test	-0.4	1.01202e-21	1.71942e-18
1825	2	GO	protein targeting to ER	RPS16	Chromosom_19_start_from_39923847	Wilcox.test	1.61	8.12595e-117	3.28207e-113
1826	2	GO	protein targeting to ER	RPS23	Chromosom_5_start_from_81569177	Wilcox.test	-0.8	1.53654e-59	4.19322e-56
1827	2	GO	protein targeting to ER	RPL11	Chromosom_1_start_from_24018269	Wilcox.test	0.59	9.99593e-65	2.97579e-61
1828	2	GO	protein targeting to ER	RPL10A	Chromosom_6_start_from_35436185	Wilcox.test	0.75	1.60684e-132	6.92389e-129
1829	2	GO	protein targeting to ER	RPL3	Chromosom_22_start_from_39708887	Wilcox.test	0.93	4.08204e-128	1.71486e-124
1830	2	GO	protein targeting to ER	RPLP2	Chromosom_11_start_from_809647	Wilcox.test	0.98	4.5879e-97	1.6677e-93
1831	2	GO	protein targeting to ER	RPS21	Chromosom_20_start_from_60962172	Wilcox.test	2.02	4.97613e-132	2.13128e-128
1832	2	GO	protein targeting to ER	RPS25	Chromosom_11_start_from_118886422	Wilcox.test	-0.14	9.17991e-12	9.50121e-09
1833	2	GO	protein targeting to ER	RPS27	Chromosom_1_start_from_153963235	Wilcox.test	0.62	6.99276e-60	1.9314e-56
1834	2	GO	protein targeting to ER	RPL37	Chromosom_5_start_from_40825364	Wilcox.test	-0.84	3.14305e-101	1.19907e-97
1835	2	GO	protein targeting to ER	RPL39	Chromosom_X_start_from_118920467	Wilcox.test	NaN	3.14305e-101	1.19907e-97
1836	2	GO	protein targeting to ER	RPL9	Chromosom_4_start_from_39455744	Wilcox.test	-0.59	1.14277e-97	4.20541e-94
1837	2	GO	protein targeting to ER	RPL10	Chromosom_X_start_from_153618315	Wilcox.test	NaN	1.14277e-97	4.20541e-94
1838	2	GO	protein targeting to ER	RPL12	Chromosom_9_start_from_130209953	Wilcox.test	0.12	4.86648e-06	0.00324594
1839	2	GO	protein targeting to ER	RPS3A	Chromosom_4_start_from_152020725	Wilcox.test	-0.62	1.05275e-100	3.97412e-97
1840	2	GO	protein targeting to ER	RPL30	Chromosom_8_start_from_99037079	Wilcox.test	-0.39	2.39545e-15	3.25063e-12
1841	2	GO	protein targeting to ER	RPS10	Chromosom_6_start_from_34385231	Wilcox.test	0.76	1.49901e-126	6.25986e-123
1842	2	GO	protein targeting to ER	RPS20	Chromosom_8_start_from_56979854	Wilcox.test	-0.15	5.6752e-06	0.00364915
1843	2	GO	protein targeting to ER	RPL35A	Chromosom_3_start_from_197676858	Wilcox.test	-0.44	2.17147e-11	2.18016e-08
1844	2	GO	protein targeting to ER	RPL38	Chromosom_17_start_from_72199721	Wilcox.test	0	0.0358346	1
1845	2	GO	protein targeting to ER	RPL27	Chromosom_17_start_from_41150290	Wilcox.test	0.26	2.09139e-22	3.64321e-19
1846	2	GO	protein targeting to ER	RPS11	Chromosom_19_start_from_49999622	Wilcox.test	1.25	8.14619e-184	3.74888e-180
1847	2	GO	protein targeting to ER	RPS4X	Chromosom_X_start_from_71475529	Wilcox.test	NaN	8.14619e-184	3.74888e-180
1848	2	GO	protein targeting to ER	RPS26	Chromosom_12_start_from_56435637	Wilcox.test	1.66	1.47157e-227	6.92666e-224
1849	2	GO	protein targeting to ER	RPS7	Chromosom_2_start_from_3622795	Wilcox.test	0.75	3.16333e-44	7.50975e-41
1850	2	GO	protein targeting to ER	RPL23	Chromosom_17_start_from_37004118	Wilcox.test	0.49	1.71693e-69	5.39632e-66
1851	2	GO	protein targeting to ER	RPL6	Chromosom_12_start_from_112842994	Wilcox.test	0.51	2.84877e-81	9.83967e-78
1852	2	GO	protein targeting to ER	RPL7	Chromosom_8_start_from_74202506	Wilcox.test	-0.25	1.42246e-10	1.29871e-07
1853	2	GO	protein targeting to ER	RPL4	Chromosom_15_start_from_66790355	Wilcox.test	0.22	1.84812e-22	3.25085e-19
1854	2	GO	protein targeting to ER	RPS13	Chromosom_11_start_from_17095936	Wilcox.test	-0.17	0.00101678	0.288765
1855	2	GO	protein targeting to ER	RPL34	Chromosom_4_start_from_109541722	No	NA	NA	NA
1856	2	GO	protein targeting to ER	RPS8	Chromosom_1_start_from_45240923	Wilcox.test	0.4	2.70082e-55	7.16257e-52
1857	2	GO	protein targeting to ER	RPL22	Chromosom_1_start_from_6241329	Wilcox.test	0.38	1.33121e-53	3.48378e-50
1858	2	GO	protein targeting to ER	RPL5	Chromosom_1_start_from_93297582	Wilcox.test	-2.19	1.2798e-149	5.72581e-146
1859	2	GO	protein targeting to ER	RPL36A	Chromosom_X_start_from_100645812	Wilcox.test	NaN	1.2798e-149	5.72581e-146
1860	2	GO	protein targeting to ER	RPL31	Chromosom_2_start_from_101618177	Wilcox.test	-0.65	1.44048e-32	2.9746e-29
1861	2	GO	protein targeting to ER	SEC61B	Chromosom_9_start_from_101984346	Wilcox.test	-0.25	1.47143e-22	2.60444e-19
1862	2	GO	establishment of protein localization to endoplasmic reticulum	RPS2	Chromosom_16_start_from_2012053	Wilcox.test	0.96	2.73612e-123	1.12701e-119
1863	2	GO	establishment of protein localization to endoplasmic reticulum	RPL18A	Chromosom_19_start_from_17970685	Wilcox.test	0.93	1.15561e-132	5.00032e-129
1864	2	GO	establishment of protein localization to endoplasmic reticulum	RPS15	Chromosom_19_start_from_1438358	Wilcox.test	2.34	2.5422e-224	1.18721e-220
1865	2	GO	establishment of protein localization to endoplasmic reticulum	RPL13	Chromosom_16_start_from_89627065	Wilcox.test	0.54	2.50508e-33	5.21557e-30
1866	2	GO	establishment of protein localization to endoplasmic reticulum	RPL41	Chromosom_12_start_from_56510370	Wilcox.test	1.67	4.29448e-227	2.01325e-223
1867	2	GO	establishment of protein localization to endoplasmic reticulum	RPL35	Chromosom_9_start_from_127620159	Wilcox.test	0.05	0.0156584	1
1868	2	GO	establishment of protein localization to endoplasmic reticulum	RPS5	Chromosom_19_start_from_58897767	Wilcox.test	0.63	2.73662e-50	7.02217e-47
1869	2	GO	establishment of protein localization to endoplasmic reticulum	RPL27A	Chromosom_11_start_from_8703958	Wilcox.test	0.14	5.63383e-09	4.53523e-06
1870	2	GO	establishment of protein localization to endoplasmic reticulum	RPL29	Chromosom_3_start_from_52027616	Wilcox.test	0.31	3.10383e-50	7.88994e-47
1871	2	GO	establishment of protein localization to endoplasmic reticulum	RPLP1	Chromosom_15_start_from_69745123	Wilcox.test	0.22	1.68377e-24	3.13012e-21
1872	2	GO	establishment of protein localization to endoplasmic reticulum	RPL36	Chromosom_19_start_from_5674958	Wilcox.test	1	2.59876e-134	1.13488e-130
1873	2	GO	establishment of protein localization to endoplasmic reticulum	RPL8	Chromosom_8_start_from_146015150	Wilcox.test	1.28	6.79255e-81	2.31762e-77
1874	2	GO	establishment of protein localization to endoplasmic reticulum	RPS9	Chromosom_19_start_from_54704610	Wilcox.test	0.65	1.11321e-70	3.56339e-67
1875	2	GO	establishment of protein localization to endoplasmic reticulum	RPL7A	Chromosom_9_start_from_136215069	Wilcox.test	0.28	1.27777e-39	2.90694e-36
1876	2	GO	establishment of protein localization to endoplasmic reticulum	RPS12	Chromosom_6_start_from_133135580	Wilcox.test	-0.36	1.74799e-44	4.17945e-41
1877	2	GO	establishment of protein localization to endoplasmic reticulum	RPL28	Chromosom_19_start_from_55896713	Wilcox.test	0.61	8.70913e-72	2.86792e-68
1878	2	GO	establishment of protein localization to endoplasmic reticulum	RPS15A	Chromosom_16_start_from_18792617	Wilcox.test	0.24	4.19685e-29	8.41888e-26
1879	2	GO	establishment of protein localization to endoplasmic reticulum	RPL13A	Chromosom_19_start_from_49990811	Wilcox.test	1.26	1.57328e-184	7.27956e-181
1880	2	GO	establishment of protein localization to endoplasmic reticulum	RPS19	Chromosom_19_start_from_42363988	Wilcox.test	1.09	1.1675e-86	4.15164e-83
1881	2	GO	establishment of protein localization to endoplasmic reticulum	RPLP0	Chromosom_12_start_from_120634489	Wilcox.test	0.53	2.52987e-83	8.86972e-80
1882	2	GO	establishment of protein localization to endoplasmic reticulum	RPL23A	Chromosom_17_start_from_27046411	No	NA	NA	NA
1883	2	GO	establishment of protein localization to endoplasmic reticulum	RPL37A	Chromosom_2_start_from_217362912	No	NA	NA	NA
1884	2	GO	establishment of protein localization to endoplasmic reticulum	RPSA	Chromosom_3_start_from_39448180	Wilcox.test	-0.15	1.88879e-05	0.0118239
1885	2	GO	establishment of protein localization to endoplasmic reticulum	RPS3	Chromosom_11_start_from_75110530	Wilcox.test	0.21	1.60468e-15	2.26742e-12
1886	2	GO	establishment of protein localization to endoplasmic reticulum	RPS27A	Chromosom_2_start_from_55459039	Wilcox.test	-0.28	8.22067e-28	1.61043e-24
1887	2	GO	establishment of protein localization to endoplasmic reticulum	RPS18	Chromosom_6_start_from_33239787	Wilcox.test	0.68	6.66826e-81	2.28655e-77
1888	2	GO	establishment of protein localization to endoplasmic reticulum	RPS14	Chromosom_5_start_from_149822753	Wilcox.test	0.1	0.000840992	0.273322
1889	2	GO	establishment of protein localization to endoplasmic reticulum	RPL21	Chromosom_13_start_from_27825446	Wilcox.test	-0.37	3.43597e-13	4.02696e-10
1890	2	GO	establishment of protein localization to endoplasmic reticulum	RPS29	Chromosom_14_start_from_50043390	Wilcox.test	0.22	0.00264505	0.576621
1891	2	GO	establishment of protein localization to endoplasmic reticulum	RPL32	Chromosom_3_start_from_12875984	No	NA	NA	NA
1892	2	GO	establishment of protein localization to endoplasmic reticulum	RPL15	Chromosom_3_start_from_23958036	Wilcox.test	-0.01	0.00264752	0.576621
1893	2	GO	establishment of protein localization to endoplasmic reticulum	RPL26	Chromosom_17_start_from_8280838	Wilcox.test	0.11	3.6015e-09	3.18733e-06
1894	2	GO	establishment of protein localization to endoplasmic reticulum	RPL24	Chromosom_3_start_from_101399935	Wilcox.test	-0.38	9.4428e-39	2.03303e-35
1895	2	GO	establishment of protein localization to endoplasmic reticulum	RPS28	Chromosom_19_start_from_8386042	Wilcox.test	0.94	2.52518e-143	1.11133e-139
1896	2	GO	establishment of protein localization to endoplasmic reticulum	RPL19	Chromosom_17_start_from_37356536	Wilcox.test	0.53	2.70759e-81	9.40074e-78
1897	2	GO	establishment of protein localization to endoplasmic reticulum	UBA52	Chromosom_19_start_from_18682540	Wilcox.test	0.77	8.74306e-102	3.40892e-98
1898	2	GO	establishment of protein localization to endoplasmic reticulum	RPL18	Chromosom_19_start_from_49118585	Wilcox.test	1.22	7.19589e-153	3.23959e-149
1899	2	GO	establishment of protein localization to endoplasmic reticulum	RPL14	Chromosom_3_start_from_40498783	Wilcox.test	-0.15	0.000214668	0.0950978
1900	2	GO	establishment of protein localization to endoplasmic reticulum	RPS6	Chromosom_9_start_from_19375713	Wilcox.test	-0.23	1.62088e-12	1.84943e-09
1901	2	GO	establishment of protein localization to endoplasmic reticulum	RPS24	Chromosom_10_start_from_79793518	Wilcox.test	-0.4	1.01202e-21	1.71942e-18
1902	2	GO	establishment of protein localization to endoplasmic reticulum	RPS16	Chromosom_19_start_from_39923847	Wilcox.test	1.61	8.12595e-117	3.28207e-113
1903	2	GO	establishment of protein localization to endoplasmic reticulum	RPS23	Chromosom_5_start_from_81569177	Wilcox.test	-0.8	1.53654e-59	4.19322e-56
1904	2	GO	establishment of protein localization to endoplasmic reticulum	RPL11	Chromosom_1_start_from_24018269	Wilcox.test	0.59	9.99593e-65	2.97579e-61
1905	2	GO	establishment of protein localization to endoplasmic reticulum	RPL10A	Chromosom_6_start_from_35436185	Wilcox.test	0.75	1.60684e-132	6.92389e-129
1906	2	GO	establishment of protein localization to endoplasmic reticulum	RPL3	Chromosom_22_start_from_39708887	Wilcox.test	0.93	4.08204e-128	1.71486e-124
1907	2	GO	establishment of protein localization to endoplasmic reticulum	RPLP2	Chromosom_11_start_from_809647	Wilcox.test	0.98	4.5879e-97	1.6677e-93
1908	2	GO	establishment of protein localization to endoplasmic reticulum	RPS21	Chromosom_20_start_from_60962172	Wilcox.test	2.02	4.97613e-132	2.13128e-128
1909	2	GO	establishment of protein localization to endoplasmic reticulum	RPS25	Chromosom_11_start_from_118886422	Wilcox.test	-0.14	9.17991e-12	9.50121e-09
1910	2	GO	establishment of protein localization to endoplasmic reticulum	RPS27	Chromosom_1_start_from_153963235	Wilcox.test	0.62	6.99276e-60	1.9314e-56
1911	2	GO	establishment of protein localization to endoplasmic reticulum	RPL37	Chromosom_5_start_from_40825364	Wilcox.test	-0.84	3.14305e-101	1.19907e-97
1912	2	GO	establishment of protein localization to endoplasmic reticulum	RPL39	Chromosom_X_start_from_118920467	Wilcox.test	NaN	3.14305e-101	1.19907e-97
1913	2	GO	establishment of protein localization to endoplasmic reticulum	RPL9	Chromosom_4_start_from_39455744	Wilcox.test	-0.59	1.14277e-97	4.20541e-94
1914	2	GO	establishment of protein localization to endoplasmic reticulum	RPL10	Chromosom_X_start_from_153618315	Wilcox.test	NaN	1.14277e-97	4.20541e-94
1915	2	GO	establishment of protein localization to endoplasmic reticulum	RPL12	Chromosom_9_start_from_130209953	Wilcox.test	0.12	4.86648e-06	0.00324594
1916	2	GO	establishment of protein localization to endoplasmic reticulum	RPS3A	Chromosom_4_start_from_152020725	Wilcox.test	-0.62	1.05275e-100	3.97412e-97
1917	2	GO	establishment of protein localization to endoplasmic reticulum	RPL30	Chromosom_8_start_from_99037079	Wilcox.test	-0.39	2.39545e-15	3.25063e-12
1918	2	GO	establishment of protein localization to endoplasmic reticulum	RPS10	Chromosom_6_start_from_34385231	Wilcox.test	0.76	1.49901e-126	6.25986e-123
1919	2	GO	establishment of protein localization to endoplasmic reticulum	RPS20	Chromosom_8_start_from_56979854	Wilcox.test	-0.15	5.6752e-06	0.00364915
1920	2	GO	establishment of protein localization to endoplasmic reticulum	RPL35A	Chromosom_3_start_from_197676858	Wilcox.test	-0.44	2.17147e-11	2.18016e-08
1921	2	GO	establishment of protein localization to endoplasmic reticulum	RPL38	Chromosom_17_start_from_72199721	Wilcox.test	0	0.0358346	1
1922	2	GO	establishment of protein localization to endoplasmic reticulum	RPL27	Chromosom_17_start_from_41150290	Wilcox.test	0.26	2.09139e-22	3.64321e-19
1923	2	GO	establishment of protein localization to endoplasmic reticulum	RPS11	Chromosom_19_start_from_49999622	Wilcox.test	1.25	8.14619e-184	3.74888e-180
1924	2	GO	establishment of protein localization to endoplasmic reticulum	RPS4X	Chromosom_X_start_from_71475529	Wilcox.test	NaN	8.14619e-184	3.74888e-180
1925	2	GO	establishment of protein localization to endoplasmic reticulum	RPS26	Chromosom_12_start_from_56435637	Wilcox.test	1.66	1.47157e-227	6.92666e-224
1926	2	GO	establishment of protein localization to endoplasmic reticulum	RPS7	Chromosom_2_start_from_3622795	Wilcox.test	0.75	3.16333e-44	7.50975e-41
1927	2	GO	establishment of protein localization to endoplasmic reticulum	RPL23	Chromosom_17_start_from_37004118	Wilcox.test	0.49	1.71693e-69	5.39632e-66
1928	2	GO	establishment of protein localization to endoplasmic reticulum	RPL6	Chromosom_12_start_from_112842994	Wilcox.test	0.51	2.84877e-81	9.83967e-78
1929	2	GO	establishment of protein localization to endoplasmic reticulum	RPL7	Chromosom_8_start_from_74202506	Wilcox.test	-0.25	1.42246e-10	1.29871e-07
1930	2	GO	establishment of protein localization to endoplasmic reticulum	RPL4	Chromosom_15_start_from_66790355	Wilcox.test	0.22	1.84812e-22	3.25085e-19
1931	2	GO	establishment of protein localization to endoplasmic reticulum	RPS13	Chromosom_11_start_from_17095936	Wilcox.test	-0.17	0.00101678	0.288765
1932	2	GO	establishment of protein localization to endoplasmic reticulum	RPL34	Chromosom_4_start_from_109541722	No	NA	NA	NA
1933	2	GO	establishment of protein localization to endoplasmic reticulum	RPS8	Chromosom_1_start_from_45240923	Wilcox.test	0.4	2.70082e-55	7.16257e-52
1934	2	GO	establishment of protein localization to endoplasmic reticulum	RPL22	Chromosom_1_start_from_6241329	Wilcox.test	0.38	1.33121e-53	3.48378e-50
1935	2	GO	establishment of protein localization to endoplasmic reticulum	RPL5	Chromosom_1_start_from_93297582	Wilcox.test	-2.19	1.2798e-149	5.72581e-146
1936	2	GO	establishment of protein localization to endoplasmic reticulum	RPL36A	Chromosom_X_start_from_100645812	Wilcox.test	NaN	1.2798e-149	5.72581e-146
1937	2	GO	establishment of protein localization to endoplasmic reticulum	RPL31	Chromosom_2_start_from_101618177	Wilcox.test	-0.65	1.44048e-32	2.9746e-29
1938	2	GO	establishment of protein localization to endoplasmic reticulum	SEC61B	Chromosom_9_start_from_101984346	Wilcox.test	-0.25	1.47143e-22	2.60444e-19
1939	2	GO	translational initiation	RPS2	Chromosom_16_start_from_2012053	Wilcox.test	0.96	2.73612e-123	1.12701e-119
1940	2	GO	translational initiation	RPL18A	Chromosom_19_start_from_17970685	Wilcox.test	0.93	1.15561e-132	5.00032e-129
1941	2	GO	translational initiation	RPS15	Chromosom_19_start_from_1438358	Wilcox.test	2.34	2.5422e-224	1.18721e-220
1942	2	GO	translational initiation	RPL13	Chromosom_16_start_from_89627065	Wilcox.test	0.54	2.50508e-33	5.21557e-30
1943	2	GO	translational initiation	RPL41	Chromosom_12_start_from_56510370	Wilcox.test	1.67	4.29448e-227	2.01325e-223
1944	2	GO	translational initiation	RPL35	Chromosom_9_start_from_127620159	Wilcox.test	0.05	0.0156584	1
1945	2	GO	translational initiation	RPS5	Chromosom_19_start_from_58897767	Wilcox.test	0.63	2.73662e-50	7.02217e-47
1946	2	GO	translational initiation	RPL27A	Chromosom_11_start_from_8703958	Wilcox.test	0.14	5.63383e-09	4.53523e-06
1947	2	GO	translational initiation	RPL29	Chromosom_3_start_from_52027616	Wilcox.test	0.31	3.10383e-50	7.88994e-47
1948	2	GO	translational initiation	RPLP1	Chromosom_15_start_from_69745123	Wilcox.test	0.22	1.68377e-24	3.13012e-21
1949	2	GO	translational initiation	RPL36	Chromosom_19_start_from_5674958	Wilcox.test	1	2.59876e-134	1.13488e-130
1950	2	GO	translational initiation	RPL8	Chromosom_8_start_from_146015150	Wilcox.test	1.28	6.79255e-81	2.31762e-77
1951	2	GO	translational initiation	RPS9	Chromosom_19_start_from_54704610	Wilcox.test	0.65	1.11321e-70	3.56339e-67
1952	2	GO	translational initiation	RPL7A	Chromosom_9_start_from_136215069	Wilcox.test	0.28	1.27777e-39	2.90694e-36
1953	2	GO	translational initiation	RPS12	Chromosom_6_start_from_133135580	Wilcox.test	-0.36	1.74799e-44	4.17945e-41
1954	2	GO	translational initiation	RPL28	Chromosom_19_start_from_55896713	Wilcox.test	0.61	8.70913e-72	2.86792e-68
1955	2	GO	translational initiation	RPS15A	Chromosom_16_start_from_18792617	Wilcox.test	0.24	4.19685e-29	8.41888e-26
1956	2	GO	translational initiation	RPL13A	Chromosom_19_start_from_49990811	Wilcox.test	1.26	1.57328e-184	7.27956e-181
1957	2	GO	translational initiation	RPS19	Chromosom_19_start_from_42363988	Wilcox.test	1.09	1.1675e-86	4.15164e-83
1958	2	GO	translational initiation	RPLP0	Chromosom_12_start_from_120634489	Wilcox.test	0.53	2.52987e-83	8.86972e-80
1959	2	GO	translational initiation	RPL23A	Chromosom_17_start_from_27046411	No	NA	NA	NA
1960	2	GO	translational initiation	RPL37A	Chromosom_2_start_from_217362912	No	NA	NA	NA
1961	2	GO	translational initiation	RPSA	Chromosom_3_start_from_39448180	Wilcox.test	-0.15	1.88879e-05	0.0118239
1962	2	GO	translational initiation	RPS3	Chromosom_11_start_from_75110530	Wilcox.test	0.21	1.60468e-15	2.26742e-12
1963	2	GO	translational initiation	RPS27A	Chromosom_2_start_from_55459039	Wilcox.test	-0.28	8.22067e-28	1.61043e-24
1964	2	GO	translational initiation	RPS18	Chromosom_6_start_from_33239787	Wilcox.test	0.68	6.66826e-81	2.28655e-77
1965	2	GO	translational initiation	RPS14	Chromosom_5_start_from_149822753	Wilcox.test	0.1	0.000840992	0.273322
1966	2	GO	translational initiation	RPL21	Chromosom_13_start_from_27825446	Wilcox.test	-0.37	3.43597e-13	4.02696e-10
1967	2	GO	translational initiation	RPS29	Chromosom_14_start_from_50043390	Wilcox.test	0.22	0.00264505	0.576621
1968	2	GO	translational initiation	RPL32	Chromosom_3_start_from_12875984	No	NA	NA	NA
1969	2	GO	translational initiation	RPL15	Chromosom_3_start_from_23958036	Wilcox.test	-0.01	0.00264752	0.576621
1970	2	GO	translational initiation	RPL26	Chromosom_17_start_from_8280838	Wilcox.test	0.11	3.6015e-09	3.18733e-06
1971	2	GO	translational initiation	RPL24	Chromosom_3_start_from_101399935	Wilcox.test	-0.38	9.4428e-39	2.03303e-35
1972	2	GO	translational initiation	RPS28	Chromosom_19_start_from_8386042	Wilcox.test	0.94	2.52518e-143	1.11133e-139
1973	2	GO	translational initiation	RPL19	Chromosom_17_start_from_37356536	Wilcox.test	0.53	2.70759e-81	9.40074e-78
1974	2	GO	translational initiation	UBA52	Chromosom_19_start_from_18682540	Wilcox.test	0.77	8.74306e-102	3.40892e-98
1975	2	GO	translational initiation	RPL18	Chromosom_19_start_from_49118585	Wilcox.test	1.22	7.19589e-153	3.23959e-149
1976	2	GO	translational initiation	RPL14	Chromosom_3_start_from_40498783	Wilcox.test	-0.15	0.000214668	0.0950978
1977	2	GO	translational initiation	RPS6	Chromosom_9_start_from_19375713	Wilcox.test	-0.23	1.62088e-12	1.84943e-09
1978	2	GO	translational initiation	RPS24	Chromosom_10_start_from_79793518	Wilcox.test	-0.4	1.01202e-21	1.71942e-18
1979	2	GO	translational initiation	RPS16	Chromosom_19_start_from_39923847	Wilcox.test	1.61	8.12595e-117	3.28207e-113
1980	2	GO	translational initiation	RPS23	Chromosom_5_start_from_81569177	Wilcox.test	-0.8	1.53654e-59	4.19322e-56
1981	2	GO	translational initiation	RPL11	Chromosom_1_start_from_24018269	Wilcox.test	0.59	9.99593e-65	2.97579e-61
1982	2	GO	translational initiation	RPL10A	Chromosom_6_start_from_35436185	Wilcox.test	0.75	1.60684e-132	6.92389e-129
1983	2	GO	translational initiation	RPL3	Chromosom_22_start_from_39708887	Wilcox.test	0.93	4.08204e-128	1.71486e-124
1984	2	GO	translational initiation	RPLP2	Chromosom_11_start_from_809647	Wilcox.test	0.98	4.5879e-97	1.6677e-93
1985	2	GO	translational initiation	RPS21	Chromosom_20_start_from_60962172	Wilcox.test	2.02	4.97613e-132	2.13128e-128
1986	2	GO	translational initiation	RPS25	Chromosom_11_start_from_118886422	Wilcox.test	-0.14	9.17991e-12	9.50121e-09
1987	2	GO	translational initiation	NPM1	Chromosom_5_start_from_170814120	Wilcox.test	0.44	6.81862e-39	1.49532e-35
1988	2	GO	translational initiation	RPS27	Chromosom_1_start_from_153963235	Wilcox.test	0.62	6.99276e-60	1.9314e-56
1989	2	GO	translational initiation	RPL37	Chromosom_5_start_from_40825364	Wilcox.test	-0.84	3.14305e-101	1.19907e-97
1990	2	GO	translational initiation	RPL39	Chromosom_X_start_from_118920467	Wilcox.test	NaN	3.14305e-101	1.19907e-97
1991	2	GO	translational initiation	RPL9	Chromosom_4_start_from_39455744	Wilcox.test	-0.59	1.14277e-97	4.20541e-94
1992	2	GO	translational initiation	RPL10	Chromosom_X_start_from_153618315	Wilcox.test	NaN	1.14277e-97	4.20541e-94
1993	2	GO	translational initiation	RPL12	Chromosom_9_start_from_130209953	Wilcox.test	0.12	4.86648e-06	0.00324594
1994	2	GO	translational initiation	RPS3A	Chromosom_4_start_from_152020725	Wilcox.test	-0.62	1.05275e-100	3.97412e-97
1995	2	GO	translational initiation	RPL30	Chromosom_8_start_from_99037079	Wilcox.test	-0.39	2.39545e-15	3.25063e-12
1996	2	GO	translational initiation	RPS10	Chromosom_6_start_from_34385231	Wilcox.test	0.76	1.49901e-126	6.25986e-123
1997	2	GO	translational initiation	RPS20	Chromosom_8_start_from_56979854	Wilcox.test	-0.15	5.6752e-06	0.00364915
1998	2	GO	translational initiation	RPL35A	Chromosom_3_start_from_197676858	Wilcox.test	-0.44	2.17147e-11	2.18016e-08
1999	2	GO	translational initiation	RPL38	Chromosom_17_start_from_72199721	Wilcox.test	0	0.0358346	1
[truncated: 2,994 more rows]

## Sheet: Only_Cillium
Description	Gene	Chromosome_position	CNV_statistical_analysis	CNV_fold_change(%)	p_value	Adjusted_p_value
cilium assembly	RPGR	Chromosom_X_start_from_38128416	Wilcox.test	NaN	1.30171e-152	5.83688e-149
cilium assembly	DNAAF1	Chromosom_16_start_from_84178865	No	NA	NA	NA
cilium assembly	ODF2L	Chromosom_1_start_from_86814344	Wilcox.test	2.09	1.30171e-152	5.83688e-149
cilium assembly	DYNC2H1	Chromosom_11_start_from_102980160	Wilcox.test	1.97	3.44142e-179	1.56378e-175
cilium assembly	SPAG17	Chromosom_1_start_from_118496484	Wilcox.test	0.95	3.9051e-70	1.23636e-66
cilium assembly	RFX3	Chromosom_9_start_from_3218297	Wilcox.test	0.9	9.14306e-57	2.43937e-53
cilium assembly	NPHP1	Chromosom_2_start_from_110879888	Wilcox.test	0.63	7.22523e-42	1.6712e-38
cilium assembly	RSPH4A	Chromosom_6_start_from_116937642	Wilcox.test	0.63	1.63069e-71	5.32094e-68
cilium assembly	SPAG1	Chromosom_8_start_from_101170134	Wilcox.test	0.62	6.24418e-19	9.35379e-16
cilium assembly	WDR60	Chromosom_7_start_from_158649269	Wilcox.test	0.59	4.69647e-11	4.40999e-08
cilium assembly	TRIP11	Chromosom_14_start_from_92432335	Wilcox.test	0.57	3.82002e-12	4.24404e-09
cilium assembly	INTU	Chromosom_4_start_from_128544426	Wilcox.test	0.53	4.67666e-41	1.07189e-37
cilium assembly	EXOC5	Chromosom_14_start_from_57670518	Wilcox.test	0.49	2.41892e-53	6.28437e-50
cilium assembly	IQCG	Chromosom_3_start_from_197615946	Wilcox.test	0.43	2.17147e-11	2.18016e-08
cilium assembly	DNAH7	Chromosom_2_start_from_196602427	Wilcox.test	0.38	1.62506e-46	3.95377e-43
cilium assembly	AKAP9	Chromosom_7_start_from_91570181	Wilcox.test	0.34	6.9603e-27	1.33707e-23
cilium assembly	CCDC39	Chromosom_3_start_from_180320646	Wilcox.test	0.3	1.05664e-20	1.71703e-17
cilium assembly	HYDIN	Chromosom_16_start_from_70841281	Wilcox.test	0.27	1.04324e-20	1.70362e-17
cilium assembly	TMEM67	Chromosom_8_start_from_94767072	Wilcox.test	0.26	2.10228e-20	3.30058e-17
cilium assembly	DYNLRB2	Chromosom_16_start_from_80574631	Wilcox.test	0.17	0.00211328	0.486054
cilium assembly	RSPH1	Chromosom_21_start_from_43892596	Wilcox.test	-0.09	0.000107744	0.0482694
cilium assembly	CCDC40	Chromosom_17_start_from_78010435	Wilcox.test	-0.52	8.35734e-79	2.83147e-75
cilium assembly	CCDC114	Chromosom_19_start_from_48799714	Wilcox.test	-1.16	4.25778e-133	1.84532e-129
cilium movement	DNAAF1	Chromosom_16_start_from_84178865	No	NA	NA	NA
cilium movement	AQP4	Chromosom_18_start_from_24432002	Wilcox.test	1.11	2.48013e-100	9.31288e-97
cilium movement	SPAG17	Chromosom_1_start_from_118496484	Wilcox.test	0.95	3.9051e-70	1.23636e-66
cilium movement	RFX3	Chromosom_9_start_from_3218297	Wilcox.test	0.9	9.14306e-57	2.43937e-53
cilium movement	RSPH4A	Chromosom_6_start_from_116937642	Wilcox.test	0.63	1.63069e-71	5.32094e-68
cilium movement	ROPN1L	Chromosom_5_start_from_10441636	Wilcox.test	0.58	1.63689e-49	4.10369e-46
cilium movement	DNAH7	Chromosom_2_start_from_196602427	Wilcox.test	0.38	1.62506e-46	3.95377e-43
cilium movement	CCDC39	Chromosom_3_start_from_180320646	Wilcox.test	0.3	1.05664e-20	1.71703e-17
cilium movement	HYDIN	Chromosom_16_start_from_70841281	Wilcox.test	0.27	1.04324e-20	1.70362e-17
cilium movement	CCDC40	Chromosom_17_start_from_78010435	Wilcox.test	-0.52	8.35734e-79	2.83147e-75
cilium movement	CCDC114	Chromosom_19_start_from_48799714	Wilcox.test	-1.16	4.25778e-133	1.84532e-129
cilium or flagellum-dependent cell motility	RFX3	Chromosom_9_start_from_3218297	Wilcox.test	0.9	9.14306e-57	2.43937e-53
cilium or flagellum-dependent cell motility	RSPH4A	Chromosom_6_start_from_116937642	Wilcox.test	0.63	1.63069e-71	5.32094e-68
cilium or flagellum-dependent cell motility	ROPN1L	Chromosom_5_start_from_10441636	Wilcox.test	0.58	1.63689e-49	4.10369e-46
cilium or flagellum-dependent cell motility	EFHC1	Chromosom_6_start_from_52285106	Wilcox.test	0.48	8.55507e-75	2.83601e-71
cilium or flagellum-dependent cell motility	IQCG	Chromosom_3_start_from_197615946	Wilcox.test	0.43	2.17147e-11	2.18016e-08
cilium or flagellum-dependent cell motility	DNAH7	Chromosom_2_start_from_196602427	Wilcox.test	0.38	1.62506e-46	3.95377e-43
cilium or flagellum-dependent cell motility	CCDC39	Chromosom_3_start_from_180320646	Wilcox.test	0.3	1.05664e-20	1.71703e-17
cilium or flagellum-dependent cell motility	PLTP	Chromosom_20_start_from_44527399	Wilcox.test	0	7.48845e-05	0.0375172
cilium or flagellum-dependent cell motility	CCDC40	Chromosom_17_start_from_78010435	Wilcox.test	-0.52	8.35734e-79	2.83147e-75
cilium organization	RPGR	Chromosom_X_start_from_38128416	Wilcox.test	NaN	1.30171e-152	5.83688e-149
cilium organization	DNAAF1	Chromosom_16_start_from_84178865	No	NA	NA	NA
cilium organization	ODF2L	Chromosom_1_start_from_86814344	Wilcox.test	2.09	1.30171e-152	5.83688e-149
cilium organization	DYNC2H1	Chromosom_11_start_from_102980160	Wilcox.test	1.97	3.44142e-179	1.56378e-175
cilium organization	SPAG17	Chromosom_1_start_from_118496484	Wilcox.test	0.95	3.9051e-70	1.23636e-66
cilium organization	RFX3	Chromosom_9_start_from_3218297	Wilcox.test	0.9	9.14306e-57	2.43937e-53
cilium organization	NPHP1	Chromosom_2_start_from_110879888	Wilcox.test	0.63	7.22523e-42	1.6712e-38
cilium organization	RSPH4A	Chromosom_6_start_from_116937642	Wilcox.test	0.63	1.63069e-71	5.32094e-68
cilium organization	SPAG1	Chromosom_8_start_from_101170134	Wilcox.test	0.62	6.24418e-19	9.35379e-16
cilium organization	WDR60	Chromosom_7_start_from_158649269	Wilcox.test	0.59	4.69647e-11	4.40999e-08
cilium organization	TRIP11	Chromosom_14_start_from_92432335	Wilcox.test	0.57	3.82002e-12	4.24404e-09
cilium organization	INTU	Chromosom_4_start_from_128544426	Wilcox.test	0.53	4.67666e-41	1.07189e-37
cilium organization	EXOC5	Chromosom_14_start_from_57670518	Wilcox.test	0.49	2.41892e-53	6.28437e-50
cilium organization	IQCG	Chromosom_3_start_from_197615946	Wilcox.test	0.43	2.17147e-11	2.18016e-08
cilium organization	DNAH7	Chromosom_2_start_from_196602427	Wilcox.test	0.38	1.62506e-46	3.95377e-43
cilium organization	AKAP9	Chromosom_7_start_from_91570181	Wilcox.test	0.34	6.9603e-27	1.33707e-23
cilium organization	CCDC39	Chromosom_3_start_from_180320646	Wilcox.test	0.3	1.05664e-20	1.71703e-17
cilium organization	HYDIN	Chromosom_16_start_from_70841281	Wilcox.test	0.27	1.04324e-20	1.70362e-17
cilium organization	TMEM67	Chromosom_8_start_from_94767072	Wilcox.test	0.26	2.10228e-20	3.30058e-17
cilium organization	DYNLRB2	Chromosom_16_start_from_80574631	Wilcox.test	0.17	0.00211328	0.486054
cilium organization	RSPH1	Chromosom_21_start_from_43892596	Wilcox.test	-0.09	0.000107744	0.0482694
cilium organization	CCDC40	Chromosom_17_start_from_78010435	Wilcox.test	-0.52	8.35734e-79	2.83147e-75
cilium organization	CCDC114	Chromosom_19_start_from_48799714	Wilcox.test	-1.16	4.25778e-133	1.84532e-129
cilium-dependent cell motility	RFX3	Chromosom_9_start_from_3218297	Wilcox.test	0.9	9.14306e-57	2.43937e-53
cilium-dependent cell motility	RSPH4A	Chromosom_6_start_from_116937642	Wilcox.test	0.63	1.63069e-71	5.32094e-68
cilium-dependent cell motility	ROPN1L	Chromosom_5_start_from_10441636	Wilcox.test	0.58	1.63689e-49	4.10369e-46
cilium-dependent cell motility	EFHC1	Chromosom_6_start_from_52285106	Wilcox.test	0.48	8.55507e-75	2.83601e-71
cilium-dependent cell motility	IQCG	Chromosom_3_start_from_197615946	Wilcox.test	0.43	2.17147e-11	2.18016e-08
cilium-dependent cell motility	DNAH7	Chromosom_2_start_from_196602427	Wilcox.test	0.38	1.62506e-46	3.95377e-43
cilium-dependent cell motility	CCDC39	Chromosom_3_start_from_180320646	Wilcox.test	0.3	1.05664e-20	1.71703e-17
cilium-dependent cell motility	PLTP	Chromosom_20_start_from_44527399	Wilcox.test	0	7.48845e-05	0.0375172
cilium-dependent cell motility	CCDC40	Chromosom_17_start_from_78010435	Wilcox.test	-0.52	8.35734e-79	2.83147e-75
epithelial cilium movement involved in determination of left/right asymmetry	DNAAF1	Chromosom_16_start_from_84178865	No	NA	NA	NA
epithelial cilium movement involved in determination of left/right asymmetry	RFX3	Chromosom_9_start_from_3218297	Wilcox.test	0.9	9.14306e-57	2.43937e-53
epithelial cilium movement involved in determination of left/right asymmetry	CCDC39	Chromosom_3_start_from_180320646	Wilcox.test	0.3	1.05664e-20	1.71703e-17
epithelial cilium movement involved in determination of left/right asymmetry	CCDC40	Chromosom_17_start_from_78010435	Wilcox.test	-0.52	8.35734e-79	2.83147e-75
epithelial cilium movement involved in extracellular fluid movement	DNAAF1	Chromosom_16_start_from_84178865	No	NA	NA	NA
epithelial cilium movement involved in extracellular fluid movement	AQP4	Chromosom_18_start_from_24432002	Wilcox.test	1.11	2.48013e-100	9.31288e-97
epithelial cilium movement involved in extracellular fluid movement	SPAG17	Chromosom_1_start_from_118496484	Wilcox.test	0.95	3.9051e-70	1.23636e-66
epithelial cilium movement involved in extracellular fluid movement	RFX3	Chromosom_9_start_from_3218297	Wilcox.test	0.9	9.14306e-57	2.43937e-53
epithelial cilium movement involved in extracellular fluid movement	ROPN1L	Chromosom_5_start_from_10441636	Wilcox.test	0.58	1.63689e-49	4.10369e-46
epithelial cilium movement involved in extracellular fluid movement	CCDC39	Chromosom_3_start_from_180320646	Wilcox.test	0.3	1.05664e-20	1.71703e-17
epithelial cilium movement involved in extracellular fluid movement	CCDC40	Chromosom_17_start_from_78010435	Wilcox.test	-0.52	8.35734e-79	2.83147e-75
intraciliary transport involved in cilium assembly	DYNC2H1	Chromosom_11_start_from_102980160	Wilcox.test	1.97	3.44142e-179	1.56378e-175
intraciliary transport involved in cilium assembly	WDR60	Chromosom_7_start_from_158649269	Wilcox.test	0.59	4.69647e-11	4.40999e-08
intraciliary transport involved in cilium assembly	TRIP11	Chromosom_14_start_from_92432335	Wilcox.test	0.57	3.82002e-12	4.24404e-09
intraciliary transport involved in cilium assembly	DYNLRB2	Chromosom_16_start_from_80574631	Wilcox.test	0.17	0.00211328	0.486054
motile cilium assembly	DNAAF1	Chromosom_16_start_from_84178865	No	NA	NA	NA
motile cilium assembly	INTU	Chromosom_4_start_from_128544426	Wilcox.test	0.53	4.67666e-41	1.07189e-37
motile cilium assembly	CCDC39	Chromosom_3_start_from_180320646	Wilcox.test	0.3	1.05664e-20	1.71703e-17
motile cilium assembly	CCDC40	Chromosom_17_start_from_78010435	Wilcox.test	-0.52	8.35734e-79	2.83147e-75
regulation of cilium beat frequency	DNAAF1	Chromosom_16_start_from_84178865	No	NA	NA	NA
regulation of cilium beat frequency	CCDC39	Chromosom_3_start_from_180320646	Wilcox.test	0.3	1.05664e-20	1.71703e-17
regulation of cilium beat frequency	CCDC40	Chromosom_17_start_from_78010435	Wilcox.test	-0.52	8.35734e-79	2.83147e-75
regulation of cilium movement	DNAAF1	Chromosom_16_start_from_84178865	No	NA	NA	NA
regulation of cilium movement	CCDC39	Chromosom_3_start_from_180320646	Wilcox.test	0.3	1.05664e-20	1.71703e-17
regulation of cilium movement	CCDC40	Chromosom_17_start_from_78010435	Wilcox.test	-0.52	8.35734e-79	2.83147e-75
